# Supplementary material for: Ultrasound‐Induced Synchronized Neural Activities at 40 Hz and 200 Hz Entrained Corresponded Oscillations and Improve Alzheimer's Disease Memory
Source: CNS Neurosci Ther. 2025 Apr 9;31(4):e70351. doi: 10.1111/cns.70351 (PMC11979792; doi:10.1111/cns.70351)
Supplement: Supplementary file 1 — Data S1. [file CNS-31-e70351-s001.zip]

Archive with 2 entries (2 files):
- cns70351-sup-0001-Source Data.xlsx
- Supplementary materials.docx
