# Supplementary material for: Ultrasound‐Induced Synchronized Neural Activities at 40 Hz and 200 Hz Entrained Corresponded Oscillations and Improve Alzheimer's Disease Memory
Source: CNS Neurosci Ther. 2025 Apr 9;31(4):e70351. doi: 10.1111/cns.70351 (PMC11979792; doi:10.1111/cns.70351)
Supplement: Supplementary file 1 — Data S1. [file CNS-31-e70351-s001.zip › cns70351-sup-0001-Source Data.xlsx]

## Sheet: Figure 1
Fig 1e, 1g	Normal	1d	2d	3d	4d	5d	6d			Fig 1f, 1g	Normal	1d	2d	3d	4d	5d	6d
	#001	19.25	8.5	11.5	16	30.75	16.75				#001	19.25	8.5	11.5	16	30.75	16.75
	#002	44.5	32	18.5	15	10.5	7.25				#002	44.5	32	18.5	15	10.5	7.25
	#003	40	34.75	11.75	21.25	15.75	12				#003	40	34.75	11.75	21.25	15.75	12
	#004	16.75	15.25	7	15	4.5	8.25				#004	16.75	15.25	7	15	4.5	8.25
	#005	34.75	40.25	15.75	22.25	5.75	18.75				#005	34.75	40.25	15.75	22.25	5.75	18.75
	#006	46.25	13.25	31.5	11.75	29.5	5.25				#006	46.25	13.25	31.5	11.75	29.5	5.25
	#007	38.75	15	18.75	28.5	20	27.75				#007	38.75	15	18.75	28.5	20	27.75
	#008	55.25	9.75	8.75	24	18	17.5				#008	55.25	9.75	8.75	24	18	17.5
	#009	50.75	34.5	23	45.25	36.5	26.75				#009	50.75	34.5	23	45.25	36.5	26.75
	#010	20.25	19.5	5.5	10	5.5	5.25				#010	20.25	19.5	5.5	10	5.5	5.25
	#011	35.5	8	4.75	7.25	4.5	15				#011	35.5	8	4.75	7.25	4.5	15
	#012	45.5	39	8.5	24	12.25	32.75				#012	45.5	39	8.5	24	12.25	32.75
	AD	1d	2d	3d	4d	5d	6d				AD	1d	2d	3d	4d	5d	6d
	#001	56	49	21.75	29.75	23.75	13.5				#001	56	49	21.75	29.75	23.75	13.5
	#002	46.25	22.5	16.25	32.25	19	37.75				#002	46.25	22.5	16.25	32.25	19	37.75
	#003	47.75	42.5	34.75	23.25	27.5	29.5				#003	47.75	42.5	34.75	23.25	27.5	29.5
	#004	47.75	34.25	19.5	21.25	36	20.25				#004	47.75	34.25	19.5	21.25	36	20.25
	#005	60	40.25	27	24.25	30.5	9.5				#005	60	40.25	27	24.25	30.5	9.5
	#006	60	25.75	17.75	20.25	16.5	15.5				#006	60	25.75	17.75	20.25	16.5	15.5
	#007	60	39.5	28	26.5	31	21				#007	60	39.5	28	26.5	31	21
	#008	55.75	33.5	28.75	36.25	28.75	29.25				#008	55.75	33.5	28.75	36.25	28.75	29.25
	#009	51.25	35.5	37.25	38.5	18.5	30				#009	51.25	35.5	37.25	38.5	18.5	30
	#010	46.75	50.25	45	38.75	27.25	12				#010	46.75	50.25	45	38.75	27.25	12
	#011	40.25	24.5	32.75	16.5	26	25.25				#011	40.25	24.5	32.75	16.5	26	25.25
	#012	60	19.25	26.25	27	18.25	21				#012	60	19.25	26.25	27	18.25	21
	AD+TUS1	1d	2d	3d	4d	5d	6d				AD+TUS2	1d	2d	3d	4d	5d	6d
	#001	60	59.75	33.5	16.5	19	15.25				#001	41	29.5	14.75	13	34.75	9
	#002	52.75	31.75	27.25	12.5	16.75	21.5				#002	35.75	35.5	34.25	7	11.75	8.25
	#003	50.5	46.5	23.75	17.5	14.25	14				#003	36.5	20.25	12.75	10.75	6.75	8
	#004	46.75	60	29	32.5	33	23.25				#004	60	55.25	39.25	43.25	23.25	27.25
	#005	30.75	23	10.75	23.75	16.75	11.5				#005	60	26.75	26.75	18.75	26.75	22.75
	#006	52.25	15.25	34.5	22.5	29.25	21				#006	45.75	24.75	30	24.75	40.25	22.75
	#007	39.5	10.25	25.75	12.75	18.25	17				#007	60	30	7.75	32	15.5	21
	#008	53.25	31.25	32	24.5	27.25	19.5				#008	36.5	35.25	17	15.25	19.75	5.25
	#009	41.75	23.25	23	28.5	4.5	4.5				#009	60	30	22.5	27.25	34	5
	#010	50	8.5	9.5	35	14	33.25				#010	36	23.5	16.25	32.25	24	8.5
	#011	40.5	29	34.3333	33.75	32	18.75				#011	60	48.75	12.75	17.25	31.5	48.75
	#012	51	44.5	26.25	36.75	14.25	25.5				#012	50	20.75	29.25	40.5	14	32.75
Fig 1h, 1j, 1l	Target quadrant%	Normal	AD	AD+TUS1	AD+TUS2			Fig 1i, 1k, 1m	Movement time	Normal	AD	AD+TUS1	AD+TUS2
	#001	36.625	28.5938	26.4375	31.1562				#001	84.3438	75.4688	93.625	83.8125
	#002	32.0312	27.75	32.7188	29.25				#002	90.1562	76.25	94.8125	101
	#003	31.5	22.2188	38.125	27.0625				#003	79.0312	71.0312	104.406	89.7812
	#004	40.5312	34.0312	37.0625	34.7812				#004	88.6562	77.125	87.7188	97.5625
	#005	35.2812	28.625	29.5625	36				#005	74.0625	84.5625	67.25	40.6875
	#006	53.8125	34.4688	27.1562	43.4375				#006	70.2188	57.5625	77.9062	71.9375
	#007	24.8438	30.5833	34.8125	33.8438				#007	49.0417	55.2188	74.375	80.2812
	#008	35.25	26.0312	28.1875	35.3438				#008	65.75	70.5	84.625	102.375
	#009	39.8438	23.25	34.5625	33.9375				#009	33.3125	55.1562	93.5625	88.9688
	#010	35	24.3125	35.4375	39.4375				#010	74.75	53.0625	77.1875	109.18
	#011	59.3125	30.9062	33.3125	30.75				#011	31.9583	89.2188	92.8125	77.4375
	#012	29.4375	32.3438	38	33.2812				#012	91.3438	83.4688	78.875	88.4688
	Number of crossing	Normal	AD	AD+TUS1	AD+TUS2				Velocity	Normal	AD	AD+TUS1	AD+TUS2
	#001	6.25	3.75	6.25	4.25				#001	207.9	192.84	197.146	190.054
	#002	6.75	4	2.75	5.75				#002	215.444	191.775	217.984	225.669
	#003	5	2.75	5.25	5.5				#003	205.969	168.143	193.066	183.228
	#004	9.25	7.5	5.75	4.75				#004	218.499	193.427	176.641	189.008
	#005	6	4.25	4.75	3.5				#005	165.39	192.448	167.253	97.8375
	#006	8.5	3	5.25	6.25				#006	175.023	144.959	192.362	157.349
	#007	5.66667	3.5	7.25	8.5				#007	107.179	146.457	176.903	189.351
	#008	6.5	2.75	5.25	8.25				#008	169.297	173.75	188.769	234.525
	#009	2.66667	3	9	5.5				#009	67.7658	140.648	223.353	217.512
	#010	4.75	2.75	4.25	8.25				#010	145.742	146.376	188.557	210.345
	#011	6.75	5	5.75	5.25				#011	92.5994	219.063	197.876	196.948
	#012	4.25	6.75	5.25	7				#012	207.458	211.059	199.782	203.573
									Distance	Normal	AD	AD+TUS1	AD+TUS2
									#001	159.242	147.707	151.005	145.573
									#002	165.021	146.892	166.967	172.853
									#003	157.763	122.998	147.88	140.345
									#004	167.361	142.102	135.3	144.772
									#005	126.681	147.407	128.108	74.9394
									#006	134.06	111.032	147.341	120.523
									#007	82.0944	112.179	135.5	145.035
									#008	129.674	133.085	144.589	179.636
									#009	51.9057	107.73	171.079	166.605
									#010	132.005	112.118	144.427	161.115
									#011	70.9272	167.793	151.565	150.854
									#012	158.904	161.662	153.025	155.928

## Sheet: Figure 2
Fig 3d, 3g, 3i	Percent alternation	NORMAL	AD	AD+TUS1	AD+TUS2			Fig 3e, 3h, 3j	Time in new arm	NORMAL	AD	AD+TUS1	AD+TUS2
	#001	61.6477	41.1765	81.25	68.75				#001	222.5	197.875	221.25	209
	#002	60.9797	56.25	65	76.9231				#002	290.125	301.5	233	216.125
	#003	64.2857	44.4444	50	46.875				#003	251.5	207.5	99.875	268.625
	#004	51.0823	50	100	55.8824				#004	269.875	164	178	250.875
	#005	63.3333	23.0769	65	66.6667				#005	243.375	201.25	212.375	142.5
	#006	61.2551	80	37.5	60				#006	222.25	58.125	217.625	204.5
	#007	68.8889	54.4872	59.7948	61.5385				#007	364.75	202.625	210.5	236.5
	#008	55.119	49.0028	56.4441	45				#008	293.625	278.625	208.625	246.625
	#009	72.4458	70.0767	67.0455	73.0769				#009	297.625	180.125	191.625	398
	#010	57.25	55.8736	71.0749	76.9231				#010	138.375	146.5	300.125	274
	#011	51.7802	30.9441	64.4481	58.3333				#011	269.875	61.625	415.5	216.125
	#012	62.9545	58.4615	71.4286	65				#012	207.125	77	245.375	135.875
	Total arm entries	NORMAL	AD	AD+TUS1	AD+TUS2				Distance	NORMAL	AD	AD+TUS1	AD+TUS2
	#001	29	19	18	18				#001	276.558	242.197	178.96	271.342
	#002	36.5	18	22	15				#002	300.809	244.236	205.221	257.79
	#003	19.5	11	26	34				#003	183.087	268.698	149.319	264.848
	#004	18	20	6	36				#004	211.597	136.68	126.099	223.827
	#005	14	15	22	29				#005	99.3345	94.2254	203.543	197.664
	#006	57	12	18	22				#006	286.892	100.075	239.167	303.357
	#007	21	52.5	54	24.5				#007	123.552	169.523	248.429	185.357
	#008	31	28.5	27.5	43.5				#008	207.839	125.714	274.264	208.624
	#009	29.5	22	21	32				#009	195.947	118.239	202.023	147.649
	#010	18.5	43	31.5	32				#010	117.502	179.665	172.103	193.323
	#011	46.5	26	27	24				#011	219.986	131.283	152.383	152.443
	#012	44	29	16	22				#012	178.262	115.898	197.336	149.539

## Sheet: Figure 3
Fig 4a	NREM	Pre	2h	8h	19h			Fig 4b	Awake	1d	3d	5d	7d	9d	11d			Fig 4c, 4d	Theta	1d	3d	5d	7d	9d	11d			Fig 4e	NREM	Pre	2h	8h	19h			Fig 4f	NREM	1d	3d	5d	7d	9d	11d			Fig 4g, 4h	Theta	1d	3d
		45.0859	47.7804	53.281	48.8662					44.359	43.6004	42.7486	43.9142	44.5464	45.761			pre	#001	24.89	25.4766	28.6368	24.4655	16.2457	18.954					39.6711	43.4555	47.1413	42.5456					42.9539	42.6516	44.0052	44.2277	42.0794	43.3025			pre	#001	18.9996	35.4224
		48.2294	51.3774	55.5724	52.4147					46.8771	45.4994	45.5362	46.4977	47.1433	48.1828				#002	34.3247	30.4296	38.8689	29.6313	32.2529	32.5793					43.8987	46.8088	49.8396	46.2325					46.5397	46.2689	47.3774	47.8608	45.9884	46.1342				#002	13.1553	21.8614
		46.6288	50.0069	52.6983	50.8803					44.8127	43.2372	44.2263	44.3334	44.7314	45.8672				#003	23.7956	35.8643	38.6471	34.9833	27.398	31.1051					43.4343	45.1985	47.5897	45.1332					45.1463	45.0925	45.834	46.628	44.9568	44.3759				#003	23.3163	30.5705
		45.4637	48.435	50.46	49.4697					43.3928	42.2001	43.4336	42.959	43.2236	44.4004				#004	30.0318	24.5504	31.6428	12.8203	14.5447	31.2524					42.6209	43.8434	45.8135	44.0386					43.8581	43.7306	44.557	45.4803	43.6747	43.174				#004	19.8698	22.0392
		44.7682	47.2928	48.8436	48.2837					42.4651	41.6761	43.0212	42.2956	42.7159	43.8396				#005	12.578	19.1955	8.92159	24.1526	31.0308	12.8693					41.8146	42.6816	44.4498	43.158					42.7885	42.5698	43.4629	44.4548	42.5963	42.2836				#005	21.6396	29.2933
		44.4121	46.4721	47.7809	47.5305					42.1332	41.9309	43.2225	42.1922	42.8682	43.9404				#006	34.2945	22.4523	29.4284	34.9754	33.9113	28.3533					41.2409	41.7925	43.478	42.508					42.041	41.6899	42.5492	43.7009	41.7724	41.7757				#006	11.0834	20.2489
		44.4359	46.2324	47.2424	47.2787					42.2619	42.6233	43.8041	42.5454	43.345	44.2349			2h		28.2127	29.5537	27.3455	20.0662	9.38229	23.8475					40.9465	41.18	42.9233	42.2105					41.644	41.2069	42.0691	43.26	41.2684	41.4419			2h		21.3999	37.2135
		44.251	45.897	46.7303	46.9577					42.1795	42.9441	44.0338	42.734	43.5854	44.3927					21.7934	29.3788	29.4711	30.3631	28.8382	29.9126					40.5064	40.6484	42.3489	41.6999					41.1617	40.7443	41.6194	42.6638	40.7463	40.8698					14.2493	24.0149
		43.4465	45.1326	45.9729	46.1446					41.5265	42.5594	43.3784	42.2722	43.0243	43.8774					24.7531	21.5857	42.0624	30.6591	23.4512	30.1009					39.7954	39.9699	41.5842	40.9363					40.4452	40.089	40.923	41.8685	40.0428	40.0602					24.3784	28.5603
		42.2648	44.0152	44.8466	45.2203					40.0327	41.2144	42.0747	41.0345	41.5226	42.3123					28.2429	28.5833	29.3393	24.4948	10.4389	9.07765					38.8487	39.0863	40.6989	39.9718					39.423	39.3212	40.018	40.9059	39.1963	39.044					16.279	17.7274
		41.1124	42.9984	43.6356	44.3538					38.5044	39.5207	40.4615	39.4905	39.8598	40.8333					5.7022	11.9074	22.126	19.4477	28.4945	22.3101					37.9011	38.1397	39.7692	39.0162					38.4563	38.4299	39.0387	40.0168	38.2869	38.0108					31.2861	24.4266
		40.2882	42.1617	42.6829	43.5352					37.5324	38.3528	39.2617	38.4006	38.7697	39.8799					35.2875	33.4588	34.2931	28.0366	31.6129	33.4954					37.0655	37.2899	38.9318	38.1614					37.6025	37.5646	38.2086	39.2158	37.479	37.1023					7.17488	20.1225
		39.5449	41.4291	41.9813	42.7053					36.7798	37.541	38.445	37.6541	38.1202	39.151			8h		29.1385	22.3287	29.5047	12.6519	10.2579	21.6793					36.3368	36.6138	38.3049	37.4435					36.8505	36.8535	37.5579	38.498	36.8266	36.4619			8h		23.5453	32.1123
		38.9246	40.8411	41.3154	42.0504					36.2476	36.9724	37.891	37.1183	37.5986	38.4957					21.2251	34.4223	29.9497	26.0412	11.8629	25.9486					35.7355	36.0643	37.7114	36.8127					36.3007	36.3287	36.9954	37.8255	36.2084	35.827					7.84356	22.2462
		38.3655	40.2545	40.6993	41.4084					35.797	36.4935	37.4202	36.6236	37.168	38.1543					20.7111	32.1353	36.4947	31.9754	24.6641	28.6143					35.2294	35.5378	37.0756	36.2372					35.6903	35.8752	36.4657	37.2151	35.5649	35.3089					12.3743	22.8139
		37.8877	39.6842	40.1895	40.8377					35.41	36.1217	37.0495	36.171	36.8771	37.9147					24.7678	35.1413	23.8381	18.8362	29.5847	14.8588					34.7642	34.9993	36.4554	35.6596					35.1415	35.2682	35.8995	36.6624	35.0031	34.843					23.7607	24.7386
		37.4171	39.1502	39.6571	40.2477					35.1173	35.8318	36.688	35.889	36.504	37.634					3.37855	14.2341	22.2055	20.337	11.1564	16.3004					34.2782	34.4646	35.9536	35.0504					34.5543	34.6477	35.4505	36.114	34.4766	34.3769					9.46508	32.7548
		36.9794	38.6579	39.1912	39.7338					34.7225	35.5781	36.3436	35.6231	36.138	37.3285					29.966	36.8676	30.2165	15.3889	20.4317	27.7258					33.8431	34.0102	35.4895	34.4917					34.0796	34.138	35.0295	35.6069	33.933	33.9647					11.8305	17.485
		36.5339	38.2266	38.7673	39.2541					34.2985	35.2741	36.0083	35.2976	35.7896	37.0825			19h		35.2144	19.8636	20.4208	22.7648	30.4722	7.19906					33.4254	33.538	35.0463	33.9144					33.5669	33.7307	34.6195	35.0492	33.3855	33.5345			19h		27.5003	35.8906
		36.0988	37.7424	38.3628	38.8426					33.9078	34.9524	35.6908	34.993	35.4899	36.8295					23.5229	33.2649	23.8807	35.6674	28.5335	30.9087					32.9546	33.1484	34.5755	33.4738					33.1675	33.3459	34.251	34.5538	32.7866	33.1236					20.4506	25.1957
		35.7195	37.3096	37.9565	38.4507					33.6161	34.6272	35.3584	34.7339	35.2533	36.5262					35.5496	26.0275	47.7281	30.6922	32.173	34.4762					32.5251	32.7237	34.1059	33.0135					32.661	32.8768	33.8854	34.1007	32.2765	32.7518					25.6284	17.4512
		35.4233	36.9355	37.5875	38.0054					33.3403	34.3804	35.1093	34.5522	35.0067	36.3391					13.4573	35.0592	33.658	8.64482	29.4695	28.2639					32.1885	32.3101	33.6977	32.597					32.2813	32.3751	33.5361	33.7379	31.8795	32.3801					12.1235	31.0678
		35.1384	36.5545	37.2951	37.6139					33.0564	34.2221	34.9548	34.3708	34.7484	36.1425					11.0304	13.339	8.0369	22.6503	30.7539	10.8704					31.843	31.9244	33.3037	32.195					31.888	31.9307	33.1838	33.321	31.4719	32.1037					32.9568	19.9112
		34.8688	36.2617	36.9707	37.266					32.8596	34.0459	34.7585	34.2083	34.5403	35.9445					30.8438	23.8004	36.2833	41.7109	38.9703	13.293					31.5168	31.6248	32.9774	31.8038					31.5221	31.6153	32.8999	32.9324	31.1482	31.7662					15.7777	25.5206
		34.627	35.9487	36.7522	36.9671					32.7128	33.9129	34.5819	34.0544	34.4215	35.7834															31.2237	31.3497	32.6944	31.5286					31.277	31.3697	32.586	32.6157	30.8091	31.5371
		34.3781	35.6846	36.525	36.7022					32.4811	33.75	34.4626	33.9223	34.3149	35.6999															30.908	31.0412	32.4521	31.2289					30.9901	31.0356	32.3276	32.2992	30.4887	31.304
		34.1397	35.4258	36.2903	36.4183					32.2511	33.5563	34.2884	33.8361	34.1873	35.4973				Slow gamma	1d	3d	5d	7d	9d	11d					30.6576	30.7951	32.2392	30.9485					30.7245	30.8359	32.1046	32.0132	30.2178	31.0647				Slow gamma	1d	3d
		33.9241	35.1831	36.073	36.1563					32.0202	33.3666	34.1765	33.7106	34.0317	35.4078			pre	#001	11.4214	10.5228	9.77198	11.1064	7.69524	9.33145					30.3695	30.5319	31.9959	30.6774					30.4542	30.5701	31.8685	31.7014	29.9283	30.8397			pre	#001	7.42294	7.50012
		33.736	34.9262	35.9216	35.9184					31.8434	33.1861	34.0067	33.5767	33.8977	35.3421				#002	13.6369	9.10279	13.1928	15.2767	13.8745	13.872					30.1266	30.3035	31.7325	30.4409					30.1971	30.3231	31.6889	31.3838	29.6825	30.6299				#002	13.5059	17.7524
		33.5063	34.716	35.7179	35.6833					31.6709	33.0091	33.8208	33.4524	33.7903	35.1096				#003	7.93624	10.6487	10.8552	9.65957	7.84611	11.636					29.9195	30.0717	31.5198	30.1755					29.9314	30.0824	31.532	31.1839	29.4299	30.3699				#003	9.88129	11.6775
		33.3061	34.508	35.4757	35.4464					31.5309	32.8052	33.6353	33.3193	33.644	34.9642				#004	8.06835	12.8452	8.38633	3.59441	3.68469	9.32785					29.6853	29.8199	31.2885	29.9334					29.7138	29.8624	31.3022	30.9211	29.1405	30.1506				#004	9.16877	9.66826
		33.0862	34.2714	35.2894	35.1992					31.3252	32.662	33.4005	33.1521	33.5405	34.8419				#005	2.598	4.57342	2.33814	7.93371	8.75324	4.13317					29.4515	29.624	31.0713	29.6558					29.4699	29.5498	31.0375	30.7687	28.9236	29.9542				#005	9.61148	5.92842
		32.8891	34.027	35.094	34.9699					31.1762	32.5734	33.2101	33.0223	33.3931	34.6558				#006	10.8706	9.4144	14.589	14.6656	14.2452	16.8403					29.2456	29.3892	30.8563	29.4602					29.2815	29.2594	30.8546	30.528	28.7222	29.7812				#006	9.1919	8.43586
		32.6875	33.8192	34.9158	34.7002					31.0738	32.3765	33.0664	32.8276	33.2429	34.5402			2h		7.32923	9.57609	7.5081	6.81397	1.64542	6.88523					29.0456	29.2082	30.686	29.2342					29.0563	29.0883	30.6677	30.3429	28.5315	29.5742			2h		5.79617	8.78781
		32.4967	33.6088	34.7281	34.5173					30.9411	32.2077	32.8964	32.6791	33.089	34.3988					5.44346	14.9604	13.0692	15.4235	16.201	14.6723					28.8598	29.0191	30.552	29.0609					28.8967	28.9413	30.5316	30.1375	28.3617	29.3688					9.17476	9.91832
		32.3228	33.3984	34.5355	34.3159					30.762	32.0318	32.6997	32.5389	32.9553	34.1992					5.45374	6.3237	9.42338	9.71886	8.0559	12.1774					28.642	28.8625	30.3837	28.8655					28.672	28.7978	30.3604	29.9442	28.1698	29.1862					7.65277	9.93902
		32.1549	33.2186	34.3767	34.1624					30.5727	31.89	32.5564	32.3484	32.8082	34.0612					5.47955	12.6201	9.66772	7.01991	2.16499	2.36311					28.51	28.6156	30.2023	28.7096					28.4741	28.6249	30.2261	29.6858	28.0158	29.0296					8.69739	5.39898
		31.9841	33.0845	34.2518	33.9441					30.3715	31.7092	32.3737	32.2075	32.703	33.8736					0.945714	2.33229	4.74963	5.19152	7.12669	6.84555					28.2967	28.4504	30.0863	28.5405					28.255	28.5028	30.1283	29.5438	27.7724	28.8586					6.83893	6.20058
		31.806	32.9026	34.1084	33.7814					30.1884	31.5111	32.1694	32.0518	32.5703	33.7373					8.64589	7.29471	11.1731	19.1407	15.6868	12.9539					28.0629	28.2905	29.9736	28.3642					28.0512	28.3484	29.9895	29.3595	27.5888	28.6994					6.13815	9.63255
		31.635	32.7499	34.0058	33.6246					30.0055	31.311	31.9902	31.8371	32.4565	33.6317			8h		5.74564	9.5592	8.14997	4.16993	4.72379	12.5421					27.8837	28.1358	29.8522	28.2082					27.8473	28.1531	29.9494	29.2364	27.4003	28.5336			8h		5.20651	7.73897
		31.4555	32.5799	33.8343	33.4475					29.8204	31.1833	31.8103	31.7045	32.3406	33.4721					6.16652	15.0518	10.538	14.4686	27.286	18.7708					27.7107	27.8939	29.7518	28.0978					27.6603	27.9782	29.8503	29.0186	27.2806	28.3933					6.85015	9.1939
		31.3095	32.4093	33.7311	33.2868					29.6935	30.9789	31.643	31.5051	32.2276	33.345					6.10412	7.48167	9.892	9.09517	8.4288	10.0852					27.5223	27.7717	29.5534	27.9058					27.4315	27.7767	29.6513	28.9139	27.1158	28.2405					7.03264	8.34499
		31.1404	32.2796	33.6071	33.0893					29.5412	30.8182	31.4834	31.3984	32.048	33.2465					7.1308	11.683	5.91732	6.12097	7.48408	3.27291					27.3658	27.6451	29.4632	27.7839					27.3464	27.5737	29.6041	28.7864	26.9779	28.0985					8.39005	7.18769
		30.9575	32.1093	33.5532	32.9433					29.35	30.6613	31.3515	31.2426	31.8766	33.1561					0.732422	3.42191	4.07004	4.98241	3.99251	4.70256					27.2067	27.4778	29.4374	27.6798					27.0937	27.4929	29.6534	28.6743	26.8467	27.9415					3.80915	8.11669
		30.7748	31.9753	33.5311	32.8483					29.1717	30.4756	31.2096	31.1171	31.7286	33.0254					14.678	7.03208	13.4207	5.88493	11.5066	16.7433					27.07	27.3235	29.3775	27.5704					26.9491	27.289	29.6537	28.5744	26.7538	27.792					10.6559	9.02379
		30.5847	31.8657	33.4535	32.7217					28.9889	30.287	31.0863	30.9808	31.6083	32.8389			19h		6.0994	7.05862	5.83268	3.58464	6.35809	4.06129					26.8792	27.18	29.3143	27.4732					26.7422	27.1769	29.5678	28.5121	26.6095	27.6615			19h		7.11788	9.79425
		30.4491	31.7136	33.3829	32.6172					28.8126	30.1181	30.8558	30.8605	31.5221	32.7284					7.68628	12.7973	8.04431	12.5073	10.8043	15.131					26.7611	27.057	29.233	27.3608					26.6103	27.0994	29.5066	28.4507	26.4702	27.4805					6.67612	11.8483
		30.3364	31.6042	33.4011	32.509					28.6607	29.9427	30.7036	30.7205	31.4751	32.613					6.72522	4.12749	7.1823	5.49966	7.24598	8.90088					26.6035	26.9703	29.135	27.2694					26.4674	26.9658	29.4129	28.4012	26.3559	27.3641					7.60275	2.91731
		30.1878	31.5185	33.3674	32.3909					28.4862	29.8214	30.593	30.6313	31.3505	32.4975					2.68418	10.1693	6.52043	3.49847	7.02792	7.21878					26.4523	26.7907	29.0415	27.1546					26.2226	26.8557	29.3005	28.2479	26.2546	27.2774					3.27549	8.70404
		30.0841	31.4307	33.2625	32.3308					28.3475	29.6825	30.5166	30.5391	31.2323	32.4176					2.87685	3.23273	1.35196	7.04319	8.11091	2.94879					26.3643	26.7325	28.9983	27.0541					26.1643	26.8004	29.2253	28.2077	26.1854	27.1406					5.59295	3.60599
		29.9809	31.2522	33.1461	32.1849					28.2513	29.5022	30.3999	30.332	31.0109	32.3108					13.0655	6.70049	11.1664	9.68698	10.4161	4.47747					26.2252	26.5701	28.8696	26.9382					26.0138	26.6742	29.1077	28.0271	26.0813	27.0007					8.55363	12.4847
		29.7799	31.0948	33.0167	31.9793					28.0479	29.3179	30.2025	30.2669	30.9165	32.1921															26.0708	26.4275	28.7394	26.7842					25.8465	26.4472	28.977	27.989	25.9277	26.8452
		29.5236	30.8968	32.8729	31.6759					27.841	29.1483	29.9155	30.0825	30.7291	32.0107															25.8551	26.2049	28.5363	26.5623					25.5357	26.2408	28.8418	27.7869	25.6792	26.6537
		29.2795	30.648	32.5755	31.4257					27.6783	28.9371	29.7137	29.8287	30.5155	31.6726				Flow gamma	1d	3d	5d	7d	9d	11d					25.6542	26.0261	28.3549	26.3456					25.373	25.9376	28.702	27.679	25.4962	26.3834				Flow gamma	1d	3d
		29.0493	30.4196	32.2555	31.1717					27.4107	28.679	29.566	29.6309	30.2637	31.4631			pre	#001	7.90645	6.56575	6.99823	7.80401	5.62119	6.02049					25.4604	25.7901	28.2113	26.1665					25.1725	25.7433	28.5768	27.4747	25.2906	26.1845			pre	#001	3.32392	4.04109
		28.7913	30.123	31.9139	30.9273					27.2646	28.4626	29.3945	29.4236	30.016	31.2219				#002	8.38718	5.36893	7.41043	11.2255	8.56309	7.52866					25.24	25.6085	27.8868	26.0286					24.9592	25.5761	28.432	27.1851	24.9861	26.0075				#002	7.68719	12.9481
		28.5613	29.8596	31.6478	30.6703					27.0433	28.2261	29.1828	29.2047	29.7273	31.06				#003	7.04641	6.23007	7.11293	6.47868	5.13037	8.37364					25.0488	25.4364	27.6172	25.7951					24.7535	25.3202	28.2049	26.9362	24.8038	25.8277				#003	5.74549	6.47748
		28.3297	29.5842	31.3488	30.4603					26.8149	28.0179	28.9835	29.0148	29.5227	30.8345				#004	5.88662	8.53117	5.21775	2.51235	2.71511	6.57918					24.8859	25.2368	27.3757	25.4982					24.6091	25.1253	28.0222	26.5235	24.6089	25.606				#004	5.89646	6.91291
		28.1285	29.3396	31.0869	30.2728					26.5993	27.8072	28.805	28.7752	29.3587	30.5289				#005	1.93873	3.04021	1.47875	5.3054	5.63318	2.91942					24.6799	25.0211	27.1068	25.136					24.3383	24.9401	27.486	26.3061	24.3748	25.4705				#005	7.60004	4.73694
		27.9235	29.1739	30.8115	30.0441					26.371	27.6215	28.6262	28.5284	29.1515	30.4207				#006	5.64965	4.86455	10.6445	10.4383	10.0266	10.9366					24.4813	24.8504	26.884	24.9618					24.1152	24.8087	27.227	26.1242	24.2094	25.2818				#006	7.96046	6.94608
		27.7123	28.9593	30.4876	29.7718					26.1482	27.3728	28.3942	28.3432	28.8993	30.1365			2h		4.91803	6.85034	5.42435	5.77341	1.27563	4.65401					24.3109	24.6115	26.7012	24.7532					23.9399	24.5879	27.0523	25.8839	24	25.1011			2h		2.99236	5.1887
		27.4716	28.7343	30.2565	29.5764					25.9271	27.1035	28.1831	28.1626	28.6142	29.8246					3.03107	9.93136	8.97027	9.83295	11.2147	9.04534					24.118	24.4441	26.4295	24.5012					23.7466	24.3585	26.7596	25.6737	23.787	24.9139					5.8634	7.70541
		27.2223	28.5453	30.0923	29.3519					25.6793	26.8983	27.9561	27.9422	28.4287	29.6842					4.30709	3.34506	6.41033	7.22478	5.97992	8.64413					23.9149	24.2558	26.1725	24.2904					23.5054	24.1177	26.5468	25.4346	23.6225	24.7233					4.71421	6.21759
		27.0012	28.3326	29.8918	29.1495					25.476	26.6651	27.744	27.7076	28.2687	29.4349					3.86221	9.6281	5.97706	4.47218	1.5491	1.98832					23.7144	24.0695	25.9862	24.0886					23.3119	23.9353	26.3723	25.2313	23.4122	24.525					6.00403	3.41481
		26.7935	28.0876	29.6528	28.9664					25.2492	26.4406	27.4892	27.5002	28.006	29.1946					0.678472	1.49481	3.08882	3.66519	4.61198	5.06117					23.5162	23.8667	25.7645	23.9169					23.0764	23.7509	26.1724	25.0374	23.2093	24.35					4.9406	5.49793
		26.5897	27.869	29.403	28.779					25.0079	26.212	27.2781	27.3118	27.7392	28.9625					4.50626	3.80019	8.07238	13.1971	10.2609	9.58977					23.3369	23.6764	25.5654	23.7106					22.8968	23.5641	25.9374	24.8694	23.0141	24.1521					5.65969	8.41898
		26.3226	27.6595	29.1783	28.6189					24.794	26.0029	27.1118	27.0485	27.4788	28.7764			8h		3.54872	7.55249	5.89803	3.35115	3.81162	9.14257					23.127	23.5125	25.3994	23.5419					22.7098	23.4027	25.7462	24.6776	22.8527	23.9823			8h		2.85616	4.88193
		26.1438	27.4495	28.9799	28.4559					24.6132	25.746	26.9117	26.8308	27.2689	28.5082					3.67302	9.38976	6.72185	10.0816	25.5809	11.6507					22.9762	23.352	25.1622	23.4071					22.569	23.2502	25.5333	24.5313	22.6345	23.828					4.35371	8.13898
		25.9399	27.26	28.8264	28.3219					24.4042	25.5772	26.7054	26.6336	27.0926	28.3373					4.948	4.83125	6.87103	6.43615	5.60956	8.37226					22.8273	23.1773	25.0077	23.2715					22.4457	23.0716	25.3665	24.3697	22.4912	23.6811					4.41657	5.09168
		25.7511	27.0796	28.6462	28.0998					24.2454	25.4193	26.4979	26.4352	26.8787	28.144					4.91969	8.71166	3.89587	4.30472	5.74184	2.63576					22.5905	23.0159	24.8217	23.1153					22.2133	22.8889	25.2058	24.2159	22.2799	23.5114					6.14919	5.15672
		25.5607	26.9011	28.4881	27.9137					24.081	25.2066	26.2944	26.2339	26.6875	27.9087					0.649165	2.30548	2.83527	3.40009	2.38971	2.7973					22.4176	22.8382	24.6383	22.9339					22.0123	22.6929	24.9833	24.0239	22.1766	23.353					3.37727	6.37388
		25.3727	26.7344	28.2799	27.7398					23.861	25.0143	26.0441	26.0223	26.4854	27.749					7.73105	5.20782	9.95731	4.92058	8.04891	11.43					22.2801	22.7021	24.4779	22.7376					21.8271	22.4614	24.8163	23.9451	22.035	23.2115					10.0011	8.2269
		25.2184	26.5622	28.0649	27.5598					23.6714	24.7906	25.8464	25.8508	26.2971	27.576			19h		4.01824	4.40199	4.32384	2.51812	4.15904	6.22186					22.1035	22.5404	24.3839	22.6132					21.674	22.327	24.7253	23.7467	21.9207	23.0677			19h		3.50462	6.72435
		25.0213	26.3744	27.8549	27.4131					23.4928	24.6106	25.7099	25.6338	26.0781	27.3487					4.57571	7.83539	4.93737	8.98943	6.48851	7.41494					21.9389	22.4218	24.2113	22.4234					21.4874	22.1578	24.5592	23.5968	21.7792	22.9127					5.1602	10.741
		24.8198	26.2274	27.7186	27.2735					23.3242	24.43	25.5084	25.4003	25.9067	27.1419					4.2235	2.34931	6.19692	3.89478	4.83184	6.35869					21.7638	22.2526	24.0267	22.2929					21.3319	22.0082	24.34	23.3826	21.6317	22.8097					4.38374	2.97487
		24.6457	26.0889	27.5569	27.121					23.1493	24.267	25.3828	25.2423	25.714	27.0735					2.21376	7.08715	4.67452	2.00345	5.47056	5.32955					21.623	22.1573	23.8725	22.1831					21.1696	21.8925	24.2455	23.296	21.4776	22.6727					2.33893	6.82524
		24.4907	25.8897	27.3828	27.0098					22.9594	24.0418	25.2025	25.0953	25.5418	26.8903					1.90436	2.07415	1.12136	4.68579	5.44877	2.6312					21.4633	22.0028	23.7507	22.0742					21.0223	21.7092	24.1462	23.1746	21.3569	22.5274					4.88868	2.98077
		24.3233	25.7466	27.224	26.8812					22.8242	23.9179	24.9962	24.9329	25.4072	26.6597					6.68831	4.06615	9.57641	9.4242	8.37207	3.58806					21.3051	21.8718	23.5876	21.97					20.8805	21.5776	23.9363	23.0466	21.2505	22.4101					6.94104	10.0085
		24.1828	25.591	27.0643	26.7739					22.6931	23.8179	24.8492	24.8054	25.2271	26.5604															21.1781	21.6852	23.4436	21.8507					20.7424	21.4047	23.7658	22.8494	21.1053	22.3689
		24.0351	25.4471	26.9043	26.6493					22.5457	23.5929	24.6787	24.6419	25.0246	26.3969															21.019	21.5536	23.3283	21.7425					20.6033	21.2419	23.6703	22.7727	20.987	22.19
		23.8582	25.2899	26.7832	26.4792					22.3902	23.4092	24.5078	24.4743	24.8361	26.2148				Ripple	1d	3d	5d	7d	9d	11d					20.8738	21.4136	23.2397	21.592					20.4638	21.1194	23.5821	22.6041	20.8773	22.032				Ripple	1d	3d
		23.6995	25.168	26.6576	26.3487					22.208	23.2662	24.3553	24.3118	24.7093	26.0667			pre	#001	0.347965	0.325984	0.66496	0.982253	0.522168	0.62443					20.7454	21.3123	23.0856	21.4782					20.329	21	23.4506	22.4774	20.7408	21.9347			pre	#001	0.174634	0.302928
		23.5528	25.0166	26.5097	26.1964					22.0605	23.0794	24.1677	24.1559	24.5695	25.9834				#002	0.416762	0.26173	0.304444	0.595042	0.885518	0.331275					20.6227	21.1525	22.9281	21.3428					20.1668	20.8334	23.3255	22.3103	20.6131	21.8199				#002	0.358244	0.941194
		23.4277	24.8775	26.346	26.0586					21.9451	22.9403	23.987	24.0042	24.4044	25.7296				#003	0.529587	0.640409	0.322807	0.243513	0.219916	0.332389					20.4918	21.0585	22.8129	21.225					20.0377	20.6791	23.2534	22.2316	20.4772	21.7033				#003	0.286938	0.409514
		23.2731	24.7493	26.2142	25.9293					21.7934	22.7808	23.8075	23.8253	24.2355	25.5707				#004	1.08302	1.82004	0.883076	0.284695	0.130622	1.18122					20.3506	20.9647	22.715	21.1475					19.9094	20.6271	23.1662	22.0772	20.3881	21.5988				#004	0.448891	0.708825
		23.1312	24.6479	26.1088	25.8465					21.6132	22.6335	23.6488	23.6883	24.0699	25.452				#005	0.158594	0.524236	0.178891	0.64869	0.77389	0.49905					20.2325	20.8723	22.5657	21.0632					19.8169	20.4803	23.0206	21.9902	20.2757	21.5168				#005	1.84316	0.420312
		22.9808	24.5159	26.0461	25.7046					21.4474	22.4734	23.4992	23.5689	23.9008	25.2511				#006	0.435775	0.297981	0.579163	0.525687	0.502504	0.632067					20.1161	20.7376	22.5084	20.9456					19.7038	20.3329	22.9535	21.9072	20.1434	21.4207				#006	1.82943	2.10004
		22.8458	24.3516	25.9127	25.5937					21.33	22.3215	23.3966	23.4154	23.7703	25.1535			2h		0.135407	0.446467	0.644606	0.675351	0.474005	0.875615					19.9965	20.6474	22.3857	20.8741					19.5509	20.2396	22.885	21.8077	20.0191	21.3533			2h		0.165444	0.333862
		22.7377	24.2184	25.7945	25.5428					21.211	22.1986	23.2537	23.2621	23.6493	25.0358					0.227695	0.806731	0.344173	0.329627	0.183418	0.247877					19.8735	20.5263	22.2637	20.8028					19.4039	20.1333	22.7707	21.6869	19.9133	21.2914					0.294467	0.707308
		22.554	24.0922	25.6884	25.4095					21.0698	22.0319	23.1154	23.135	23.4836	24.8461					0.386498	0.33241	0.299486	1.3617	0.225828	0.321008					19.7566	20.4366	22.1614	20.714					19.2819	20.0215	22.678	21.6288	19.8221	21.1707					0.281397	0.561171
		22.4032	23.9746	25.5907	25.2692					20.9296	21.8796	22.9475	22.9498	23.3198	24.7683					1.17985	1.27132	1.39487	0.821194	0.152577	0.290563					19.6413	20.3533	22.0904	20.5628					19.1769	19.8961	22.5821	21.4725	19.7564	21.0879					0.838802	0.262785
		22.2834	23.8728	25.4453	25.1423					20.803	21.7511	22.7758	22.825	23.1877	24.6188					0.0564399	0.158735	0.421284	0.25074	0.649403	0.49416					19.5385	20.2867	21.9751	20.4321					19.0563	19.7935	22.4599	21.35	19.6573	21.0318					0.964197	0.526264
		22.1624	23.7416	25.3307	25.0591					20.6834	21.5832	22.6557	22.7488	23.0711	24.4353					0.326499	0.307929	0.514159	0.749996	0.418511	0.544408					19.4104	20.1859	21.8779	20.3264					18.9601	19.6858	22.2983	21.2481	19.5467	20.9619					0.656572	0.745019
		22.0505	23.623	25.2178	24.9636					20.5524	21.4662	22.5115	22.5649	22.9345	24.2689			8h		0.152606	0.460413	0.661263	0.961815	0.0879329	0.407988					19.3037	20.0967	21.753	20.2211					18.8227	19.5434	22.1771	21.1719	19.4536	20.893			8h		0.172019	0.269319
		21.9206	23.4755	25.1587	24.8662					20.4091	21.3134	22.3227	22.4187	22.8084	24.2033					0.250659	0.398867	0.188215	0.130429	17.468	0.187726					19.1562	20.0122	21.6795	20.1387					18.7221	19.403	22.1191	21.0678	19.3679	20.8					0.283404	0.75529
		21.8107	23.4243	25.0695	24.7806					20.2844	21.1658	22.2141	22.2895	22.6874	24.0543					0.198919	0.281937	0.319836	0.29794	0.273185	0.387012					19.0524	19.9951	21.6038	20.0471					18.6009	19.3147	22.0462	21.0097	19.3099	20.7665					0.202179	0.344499
		21.7134	23.3072	24.9868	24.6943					20.1623	21.0778	22.1008	22.1759	22.6476	23.8769					0.462542	0.312788	0.348794	0.751484	1.28576	0.270157					18.9577	19.8966	21.4795	19.9624					18.4991	19.2003	21.9371	20.8974	19.2041	20.7063					1.03905	0.446167
		21.5911	23.1897	24.9264	24.6589					20.0712	20.9673	21.9417	22.0771	22.588	23.8229					0.112014	0.321159	0.333604	0.354021	0.0826406	0.240561					18.8632	19.826	21.3761	19.912					18.3708	19.0856	21.879	20.886	19.1093	20.6353					0.582229	0.365838
		21.4872	23.0717	24.8592	24.6134					19.9712	20.8448	21.8552	22.0157	22.4723	23.6619					0.510221	0.417798	0.58044	0.174081	0.361991	0.455762					18.7826	19.7361	21.3251	19.8716					18.2611	19.0163	21.8665	20.8343	19.0547	20.54					1.57235	0.758396
		21.3924	22.9694	24.7773	24.4185					19.8246	20.6579	21.6728	21.9389	22.3898	23.6002			19h		0.147451	0.598095	0.617032	0.319835	0.527197	1.31975					18.6819	19.6768	21.2729	19.8239					18.2309	18.9683	21.8066	20.753	18.9934	20.431			19h		0.167023	0.346847
		21.333	22.8925	24.6285	24.3175					19.7429	20.5467	21.542	21.7854	22.2773	23.5059					0.339242	0.273252	0.216408	0.445643	0.265655	0.300935					18.6357	19.5892	21.1815	19.8029					18.1877	18.8918	21.6829	20.7067	18.9688	20.3761					0.443013	1.19385
		21.1952	22.7699	24.5676	24.2469					19.6006	20.4304	21.4322	21.688	22.1311	23.3306					0.344026	0.164546	0.222626	0.693393	0.269471	0.25997					18.5028	19.4913	21.124	19.6792					18.0422	18.7743	21.6998	20.606	18.8336	20.24					0.414259	0.771887
		21.0703	22.6406	24.4512	24.1344					19.4636	20.2895	21.3311	21.4751	21.981	23.1874					0.0653101	0.187174	0.944712	0.556141	1.12555	1.08849					18.3888	19.3967	21.0571	19.5559					17.9332	18.6962	21.5778	20.4897	18.7536	20.1472					0.141457	1.16549
		20.9477	22.5278	24.2997	24.0418					19.3317	20.1782	21.2076	21.3281	21.87	23.0314					0.0100302	0.376498	0.361658	0.193441	0.71252	1.22298					18.2923	19.3293	20.978	19.4321					17.8109	18.6122	21.5025	20.445	18.6337	20.0432					1.05733	0.752132
		20.7996	22.3891	24.1905	23.9356					19.2427	20.091	21.0692	21.2097	21.7057	22.9356					0.365743	0.351587	0.679488	0.595281	0.524305	0.350461					18.1955	19.2082	20.8754	19.3508					17.7835	18.5209	21.4061	20.3194	18.5413	19.8736					0.718254	1.3588
		20.7048	22.335	24.069	23.8436					19.1505	19.9676	20.9909	21.1028	21.5388	22.8103															18.0988	19.0994	20.752	19.2809					17.6554	18.4038	21.3157	20.2469	18.4417	19.7832
		20.6346	22.2228	23.9508	23.7472					19.068	19.8801	20.8368	21.0245	21.3713	22.69															18.0193	18.9273	20.6428	19.2117					17.5554	18.3154	21.2252	20.0997	18.3357	19.6703
		20.5584	22.1004	23.8338	23.6891					18.9802	19.8345	20.7556	20.9096	21.2587	22.596															17.9683	18.8401	20.5592	19.1113					17.484	18.2305	21.1084	20.062	18.2637	19.5699
		20.4459	21.9949	23.7092	23.6092					18.8535	19.6871	20.6485	20.7781	21.1661	22.4236															17.8677	18.7326	20.4393	19.0144					17.3921	18.0888	20.9544	19.9644	18.2169	19.4645
		20.3233	21.8907	23.5886	23.472					18.729	19.5339	20.4733	20.6635	21.0326	22.2866															17.7678	18.6269	20.3541	18.9669					17.2754	17.9992	20.9174	19.9155	18.144	19.3219
		20.2097	21.8222	23.5032	23.3586					18.6401	19.404	20.3308	20.5565	20.893	22.1846															17.6793	18.5213	20.2811	18.8998					17.2131	17.9489	20.8502	19.8231	18.0312	19.2056
		20.1194	21.7486	23.4032	23.2634					18.5316	19.2939	20.2656	20.4459	20.7587	22.0373															17.5719	18.4511	20.1612	18.8337					17.1294	17.8505	20.7435	19.7351	17.9718	19.0965
		20.0515	21.651	23.2627	23.1533					18.4109	19.2023	20.1213	20.3392	20.6537	21.9094															17.4854	18.3402	20.0607	18.7864					17.0596	17.7955	20.6457	19.5967	17.9071	19.0046
		19.9629	21.5337	23.1444	23.0496					18.2832	19.0897	19.9945	20.2473	20.5496	21.7921															17.4028	18.2191	20.0038	18.7232					16.9931	17.7016	20.5939	19.5043	17.7965	18.9338
		19.8548	21.4416	23.0535	22.9463					18.2038	18.9921	19.8979	20.1398	20.4756	21.6453															17.3069	18.1334	19.9378	18.6267					16.8872	17.6223	20.5208	19.4451	17.7014	18.8304
		19.7457	21.3306	22.9488	22.8578					18.1544	18.8864	19.8075	20.0208	20.3721	21.5633															17.2521	18.056	19.8511	18.5422					16.824	17.5696	20.4523	19.3557	17.6096	18.7407
		19.6349	21.2299	22.8588	22.7424					18.0504	18.7886	19.7348	19.9444	20.2461	21.4523															17.1634	17.9615	19.7855	18.4165					16.7183	17.4532	20.3835	19.2648	17.525	18.6454
		19.6205	21.1295	22.7701	22.7186					17.9845	18.7626	19.6799	19.869	20.1232	21.3953															17.1336	17.8898	19.7383	18.3486					16.6842	17.4198	20.3072	19.2078	17.461	18.5854
		19.4905	21.0308	22.6814	22.5972					17.8795	18.6246	19.5469	19.726	20.0375	21.2742															17.0298	17.7777	19.6403	18.2959					16.6046	17.3425	20.1995	19.1272	17.4076	18.4343
		19.3737	20.9743	22.5452	22.4898					17.7832	18.4608	19.4215	19.6585	19.943	21.101															16.9651	17.6896	19.5573	18.2129					16.5171	17.2326	20.1265	19.1065	17.3431	18.3116
		19.31	20.9029	22.4861	22.4123					17.6919	18.3731	19.3244	19.5577	19.8611	21.0222															16.8894	17.5965	19.459	18.1131					16.4156	17.1329	20.0046	19.0382	17.2609	18.235
		19.204	20.8089	22.3875	22.2832					17.6138	18.3174	19.2426	19.4426	19.7614	20.8722															16.7765	17.5402	19.3557	18.0409					16.3107	17.0703	19.9006	18.979	17.197	18.1124
		19.0985	20.7209	22.3154	22.242					17.5676	18.2057	19.0997	19.2834	19.6563	20.8141															16.7078	17.4703	19.2678	17.9573					16.261	16.9912	19.7676	18.9292	17.1313	18.0247
		19.0074	20.6184	22.2449	22.1388					17.4705	18.1144	19.0161	19.2333	19.5424	20.6911															16.666	17.4036	19.1774	17.8502					16.194	16.8835	19.7006	18.8707	17.0574	17.9396
		18.9107	20.5435	22.1719	22.0821					17.3473	18.0375	18.9196	19.1618	19.4489	20.6027															16.5532	17.3419	19.1195	17.8127					16.1147	16.8098	19.6497	18.764	17.0174	17.8852
		18.858	20.4889	22.1005	22.0096					17.2505	17.9192	18.8049	19.0387	19.3417	20.5869															16.4453	17.2729	19.026	17.7109					16.0275	16.7475	19.5295	18.6516	16.9306	17.7961
		18.7895	20.4208	21.9861	21.9488					17.1679	17.8848	18.6989	18.9603	19.2534	20.4295															16.3885	17.1887	18.9705	17.6878					15.9578	16.6837	19.508	18.5927	16.8438	17.7672
		18.7309	20.3781	21.933	21.9357					17.1412	17.8646	18.6346	18.8634	19.1765	20.3423															16.3663	17.1065	18.9261	17.616					15.8885	16.6274	19.4667	18.5325	16.8005	17.7066
		18.6089	20.2571	21.8076	21.7803					17.0692	17.7006	18.4981	18.7266	19.056	20.2432															16.2832	16.9661	18.8034	17.5274					15.8243	16.4766	19.3769	18.4212	16.7315	17.5396
		18.5224	20.1727	21.7943	21.6848					16.9825	17.5458	18.4078	18.6179	18.9756	20.0755															16.2344	16.8851	18.701	17.4851					15.7222	16.4407	19.3183	18.3846	16.6291	17.4635
		18.471	20.0691	21.7288	21.5796					16.8864	17.4696	18.37	18.5461	18.8809	19.9217															16.1425	16.8181	18.6412	17.4489					15.6511	16.3539	19.2268	18.3629	16.5797	17.4017
		18.368	20.0141	21.654	21.4631					16.7769	17.3809	18.2306	18.4535	18.7788	19.9147															16.0505	16.7681	18.5498	17.4077					15.6075	16.2599	19.1808	18.3107	16.4972	17.308
		18.2625	19.9255	21.6131	21.3913					16.7212	17.2859	18.1661	18.3603	18.6983	19.8408															15.9706	16.7	18.4993	17.3864					15.556	16.181	19.1458	18.2846	16.4434	17.2236
		18.1685	19.8451	21.5263	21.3062					16.636	17.1976	18.0488	18.3339	18.618	19.7034															15.9306	16.6534	18.4951	17.3315					15.4955	16.1269	19.194	18.2778	16.3725	17.1492
		18.1225	19.7905	21.48	21.215					16.5685	17.1313	17.9652	18.2399	18.5667	19.6062															15.865	16.5865	18.4595	17.2876					15.4301	16.1019	19.1766	18.1699	16.3535	17.0659
		18.1162	19.7552	21.3807	21.1171					16.496	17.0179	17.8544	18.1636	18.4749	19.5279															15.8026	16.561	18.3967	17.1931					15.411	16.017	19.0893	18.1101	16.2989	17.0038
		18.0566	19.669	21.3486	21.0846					16.4519	16.9992	17.8329	18.0982	18.3893	19.392															15.7697	16.4947	18.3538	17.1562					15.3773	15.9419	19.0738	18.0062	16.2547	17.0077
		17.9785	19.5926	21.3009	20.9942					16.3751	17.0091	17.7845	18.0272	18.3222	19.2862															15.7235	16.4536	18.3358	17.0763					15.312	15.8672	19.0055	18.0244	16.2073	16.9672
		17.8824	19.5657	21.2351	20.8537					16.25	16.8109	17.5816	17.9178	18.2369	19.2738															15.6442	16.333	18.2474	16.9756					15.2212	15.7937	18.9029	17.9126	16.146	16.824
		17.7992	19.5196	21.1662	20.7603					16.1913	16.6783	17.4743	17.8317	18.1898	19.181															15.5652	16.2639	18.1678	16.9202					15.1151	15.7318	18.8573	17.8804	16.0578	16.7333
		17.7591	19.4366	21.0792	20.6629					16.1177	16.5773	17.403	17.7894	18.122	19.0462															15.5354	16.2199	18.1447	16.8651					15.1059	15.7049	18.8415	17.8096	16.0163	16.6695
		17.6767	19.3712	21.0622	20.5667					16.0372	16.4874	17.3136	17.7327	18.0596	19.0376															15.4587	16.1718	18.1072	16.8138					15.0118	15.6781	18.7846	17.7719	15.9703	16.6105
		17.6287	19.2918	21.0503	20.4905					15.9615	16.4115	17.2165	17.6347	17.9989	18.9738															15.3739	16.1529	18.0996	16.7741					14.9377	15.6513	18.7827	17.7417	15.9317	16.5557
		17.5492	19.2649	21.0545	20.4067					15.8762	16.3516	17.1436	17.5373	17.9517	18.8537															15.3183	16.1053	18.0556	16.6999					14.88	15.5805	18.7592	17.6901	15.8731	16.4857
		17.4594	19.2171	21.0379	20.3137					15.7804	16.2688	17.0818	17.4546	17.8607	18.7688															15.2715	16.0577	17.975	16.6601					14.8217	15.4858	18.749	17.6437	15.8301	16.4161
		17.4049	19.1821	21.009	20.2114					15.7115	16.1687	16.966	17.3923	17.7712	18.7246															15.226	16.0091	17.9322	16.6141					14.7253	15.4245	18.785	17.6214	15.7612	16.3547
		17.4245	19.1479	20.9779	20.208					15.6538	16.1827	16.9255	17.3653	17.7871	18.6855															15.2036	15.998	17.9172	16.5072					14.6374	15.3561	18.7186	17.5981	15.7559	16.3728
		17.3733	19.1229	20.9601	20.1345					15.5943	16.1396	16.898	17.3255	17.7298	18.5815															15.1515	15.9556	17.8682	16.418					14.5587	15.2826	18.6269	17.5908	15.6897	16.3414
		17.2843	19.0616	20.9522	19.9737					15.4634	15.9262	16.8029	17.216	17.5782	18.57															15.0264	15.8463	17.8187	16.3561					14.4736	15.2199	18.5438	17.5038	15.6208	16.2091
		17.1894	18.9977	20.9214	19.8721					15.3854	15.8783	16.7601	17.1466	17.4718	18.5169															14.8771	15.7304	17.7781	16.287					14.3647	15.0679	18.4374	17.5073	15.5503	16.0814
		17.1749	18.9654	20.8424	19.8296					15.3046	15.7964	16.6532	17.0773	17.4272	18.4437															14.8564	15.6709	17.7325	16.2302					14.3752	15.0071	18.3785	17.4749	15.5051	15.9942
		17.0772	18.8698	20.7667	19.7061					15.2237	15.7043	16.5464	17.0079	17.2881	18.3706															14.7573	15.5971	17.6853	16.0764					14.249	14.8968	18.3055	17.3653	15.4211	15.9365
		17.0397	18.7892	20.6608	19.5974					15.1521	15.5936	16.4163	16.9386	17.2522	18.1877															14.7999	15.5761	17.6061	15.9791					14.1973	14.8668	18.29	17.337	15.3595	15.8912
		16.9888	18.6409	20.4717	19.5029					15.1023	15.545	16.3315	16.8262	17.1986	17.9924															14.753	15.515	17.5159	15.8829					14.151	14.8255	18.2214	17.2126	15.2732	15.8166
		16.8779	18.5543	20.3792	19.3802					15.013	15.4597	16.2844	16.7255	17.1471	17.9544															14.7064	15.4369	17.4317	15.7765					14.0636	14.7563	18.142	17.0759	15.2246	15.7646
		16.7836	18.4881	20.2513	19.3055					14.9399	15.4098	16.2329	16.5989	16.981	17.7979															14.6492	15.3537	17.3451	15.6863					14.0152	14.7296	18.0718	16.9125	15.1148	15.7076
		16.758	18.3919	20.1713	19.2795					14.9547	15.459	16.1891	16.5323	16.8555	17.6812															14.6445	15.3384	17.3105	15.55					13.9419	14.7075	18.0275	16.8162	15.0464	15.7256
		16.6529	18.2412	20.0495	19.1297					14.8444	15.2943	16.0892	16.4227	16.6997	17.6372															14.5481	15.2454	17.2038	15.4277					13.8482	14.6096	17.8649	16.7898	14.9693	15.5555
		16.5472	18.1444	19.9092	18.9709					14.7399	15.1917	15.9387	16.344	16.5314	17.5296															14.4511	15.1349	17.0962	15.277					13.7228	14.5455	17.6959	16.627	14.8945	15.4529
		16.4461	18.0486	19.8319	18.9022					14.6378	15.1113	15.8543	16.2743	16.4876	17.4325															14.3966	15.0773	17.0201	15.1994					13.662	14.4833	17.6699	16.5784	14.785	15.3614
		16.3291	17.9619	19.6866	18.792					14.5064	15.0249	15.7938	16.1824	16.4242	17.3385															14.3419	14.9592	16.9733	15.0721					13.5563	14.4217	17.5609	16.4725	14.7331	15.2751
		16.2298	17.8864	19.6131	18.6822					14.4252	14.9443	15.6969	16.0998	16.3011	17.2477															14.2635	14.9065	16.8996	14.9701					13.5265	14.3708	17.4457	16.3561	14.644	15.2164
		16.1306	17.7688	19.5207	18.6143					14.3999	14.8584	15.6172	16.0121	16.1473	17.1555															14.156	14.8452	16.8406	14.9182					13.4103	14.2895	17.4148	16.3204	14.5696	15.1352
		16.0499	17.6714	19.3702	18.4762					14.3006	14.8167	15.5411	15.961	16.0378	17.0761															14.071	14.7769	16.7528	14.8264					13.3749	14.1647	17.3281	16.2101	14.5077	15.0551
		15.949	17.6287	19.2241	18.3883					14.2274	14.728	15.4061	15.8497	15.9393	17.0021															13.9909	14.706	16.7139	14.7364					13.3205	14.0717	17.2502	16.1443	14.4338	15.0002
		15.8702	17.5362	19.1411	18.3176					14.1576	14.6411	15.3487	15.7422	15.8225	16.8781															13.9216	14.6433	16.6177	14.7058					13.263	14.0082	17.1454	16.1084	14.358	14.9497
		15.8574	17.471	19.068	18.3101					14.1596	14.7169	15.3128	15.6877	15.7567	16.8235															13.8896	14.5732	16.5686	14.6423					13.1865	13.9322	17.1119	16.0128	14.2663	15.0009
		15.7509	17.411	18.9353	18.0992					14.0062	14.531	15.2102	15.6177	15.6336	16.6974															13.7854	14.4745	16.4662	14.5525					13.0946	13.8294	17.0066	15.9655	14.1894	14.8325
		15.6359	17.3074	18.8394	18.0255					13.8561	14.3908	15.1035	15.5074	15.5177	16.6636															13.6746	14.3708	16.3735	14.4243					13.0118	13.7494	16.9397	15.7847	14.0945	14.6849
		15.5223	17.2054	18.77	17.9428					13.8184	14.3152	15.0256	15.4131	15.4883	16.5936															13.5941	14.3292	16.2877	14.3767					12.948	13.697	16.881	15.739	14.0062	14.6105
		15.4341	17.0852	18.6719	17.8649					13.7657	14.2401	14.9347	15.3242	15.4285	16.4508															13.5105	14.2621	16.206	14.2738					12.8578	13.627	16.8042	15.6359	13.9209	14.5329
		15.323	17.0269	18.5757	17.7652					13.6629	14.1602	14.8675	15.2426	15.2883	16.3791															13.4086	14.1817	16.1369	14.2321					12.7676	13.5818	16.7423	15.5499	13.834	14.4634
		15.2446	16.9237	18.5112	17.7272					13.5757	14.0889	14.7534	15.1507	15.1421	16.3756															13.3322	14.08	16.0595	14.1511					12.6698	13.5156	16.6093	15.4557	13.7744	14.4094
		15.1493	16.8387	18.4368	17.6191					13.4837	14.0028	14.6759	15.062	15.0889	16.2267															13.2717	14.0074	15.9875	14.0659					12.592	13.4248	16.5506	15.3647	13.7103	14.3565
		15.0354	16.7401	18.3627	17.5522					13.3917	13.9127	14.6128	15.0155	15.0189	16.1309															13.1883	13.9191	15.8759	14.0383					12.5299	13.3383	16.4297	15.3093	13.6216	14.3035
		14.9734	16.6603	18.3409	17.5215					13.3425	13.9198	14.5603	14.944	14.9021	16.0909															13.111	13.8751	15.8152	13.9486					12.4546	13.2866	16.3203	15.1971	13.5493	14.317
		14.9114	16.5828	18.264	17.5094					13.3165	13.9351	14.5303	14.9137	14.8396	15.9973															13.0577	13.8687	15.7899	13.8838					12.4371	13.187	16.3434	15.1169	13.4801	14.3355
		14.7461	16.4621	18.0997	17.3476					13.1842	13.7498	14.3661	14.7849	14.7291	15.8673															12.8904	13.7086	15.6497	13.7304					12.3051	13.041	16.1561	14.9952	13.3172	14.1541
		14.6501	16.3587	17.9764	17.223					13.1013	13.6491	14.3007	14.6819	14.6269	15.7486															12.8085	13.6206	15.5419	13.6722					12.2218	12.9535	16.0844	14.92	13.2124	14.0726
		14.5228	16.2519	17.9044	17.1453					13.0204	13.5515	14.2262	14.5792	14.5378	15.667															12.7111	13.5714	15.4859	13.5806					12.1018	12.8673	16.0125	14.8639	13.1658	14.0121
		14.4195	16.1865	17.8466	17.0869					12.9393	13.5035	14.1415	14.5227	14.4735	15.6427															12.6537	13.5021	15.4233	13.5149					12.0434	12.7751	15.9678	14.809	13.1147	13.931
		14.3645	16.0472	17.7592	17.0092					12.8646	13.4268	14.0821	14.4278	14.4214	15.5135															12.5552	13.4488	15.3177	13.4284					11.946	12.7553	15.8148	14.6945	13.0329	13.8815
		14.2694	15.9666	17.6908	16.9779					12.7707	13.3547	13.9873	14.3507	14.327	15.4634															12.4635	13.3703	15.2531	13.339					11.8802	12.6572	15.6799	14.6073	12.9553	13.8591
		14.1729	15.8801	17.5952	16.8944					12.7291	13.2769	13.9003	14.2874	14.2337	15.4309															12.3763	13.3056	15.2212	13.2653					11.7901	12.5812	15.707	14.5511	12.8263	13.7968
		14.1115	15.7978	17.5032	16.8366					12.683	13.2553	13.8105	14.1972	14.158	15.3251															12.3264	13.2666	15.1824	13.2444					11.7608	12.5857	15.689	14.4572	12.766	13.7708
		14.0941	15.744	17.4553	16.84					12.6497	13.3237	13.8088	14.1673	14.1605	15.2583															12.2768	13.2722	15.1465	13.2284					11.6761	12.5588	15.6463	14.4193	12.7376	13.8478
		14.0001	15.6879	17.4119	16.7833					12.6033	13.258	13.7604	14.1104	14.0777	15.1692															12.1975	13.2246	15.0947	13.1367					11.6294	12.4569	15.5613	14.3458	12.679	13.8079
		13.8993	15.558	17.2964	16.5997					12.4609	13.0696	13.6073	14.0135	13.9594	15.062															12.0796	13.0966	14.9737	13.068					11.5287	12.3473	15.4902	14.2602	12.5913	13.6093
		13.8242	15.4771	17.2342	16.5279					12.3962	12.9435	13.5097	13.9602	13.912	14.9869															11.983	13.0438	14.9084	13.0373					11.4244	12.3077	15.451	14.1921	12.5343	13.5495
		13.714	15.4465	17.2145	16.4804					12.3276	12.9084	13.4649	13.8961	13.8501	14.9207															11.9144	12.987	14.8307	13.0188					11.3822	12.2345	15.3866	14.1544	12.4559	13.5127
		13.5987	15.3583	17.1442	16.4532					12.2636	12.8061	13.389	13.8093	13.7539	14.8711															11.808	12.9284	14.773	12.9427					11.2969	12.1514	15.319	14.0706	12.3828	13.4574
		13.5125	15.2711	17.1048	16.3524					12.1976	12.724	13.3006	13.7277	13.7126	14.871															11.7458	12.8747	14.7192	12.8657					11.2135	12.0786	15.2944	13.9996	12.3327	13.3894
		13.4432	15.1821	17.0503	16.3004					12.1273	12.6861	13.2463	13.6774	13.6525	14.822															11.6565	12.8063	14.6703	12.8116					11.146	11.9933	15.2336	13.9418	12.2527	13.3497
		13.3835	15.1341	16.9733	16.2388					12.0481	12.6618	13.1898	13.6167	13.5721	14.7308															11.5844	12.7835	14.5926	12.7541					11.0737	11.9512	15.1214	13.8877	12.1931	13.3448
		13.3159	15.1054	16.9365	16.1804					11.9892	12.6495	13.1253	13.5618	13.4995	14.7204															11.519	12.7228	14.5298	12.7117					11.0026	11.864	15.0812	13.8362	12.0997	13.3413
		13.306	15.0596	16.9246	16.213					11.9806	12.7307	13.1653	13.5403	13.5091	14.689															11.5237	12.8065	14.536	12.7161					11.0198	11.8611	15.0867	13.848	12.0727	13.4851
		13.1978	14.9507	16.7992	16.1598					11.8644	12.6157	13.0965	13.4554	13.4756	14.5923															11.4313	12.7569	14.4816	12.6361					10.9136	11.8447	15.0169	13.7494	12.0051	13.4291
		13.0603	14.8676	16.7005	16.0028					11.7681	12.4307	12.9521	13.3749	13.4056	14.4757															11.3019	12.6598	14.4005	12.6053					10.8613	11.7505	14.9765	13.688	11.9071	13.2679
		12.9735	14.8047	16.701	15.9319					11.7285	12.3367	12.8876	13.3332	13.3855	14.4787															11.2303	12.5922	14.3558	12.482					10.762	11.6463	14.9301	13.6376	11.7989	13.2155
		12.9288	14.685	16.6517	15.8845					11.6895	12.2828	12.8356	13.3471	13.3188	14.4659															11.1896	12.5417	14.2844	12.5006					10.7661	11.5994	14.9172	13.5805	11.7326	13.1786
		12.8765	14.5779	16.5695	15.7957					11.6393	12.2441	12.7918	13.2098	13.2334	14.3755															11.1702	12.4741	14.1915	12.4595					10.7351	11.558	14.7825	13.5594	11.6935	13.1143
		12.8136	14.5798	16.5675	15.7939					11.552	12.2008	12.705	13.2154	13.1822	14.3161															11.011	12.4197	14.1542	12.4114					10.658	11.496	14.8194	13.4265	11.5852	13.0096
		12.7275	14.4978	16.4879	15.7322					11.4753	12.1191	12.6122	13.091	13.1303	14.238															10.9449	12.3456	14.1076	12.3327					10.5517	11.4467	14.7628	13.3817	11.4951	12.958
		12.6405	14.4221	16.3686	15.6813					11.412	12.0422	12.5647	13.0049	13.0277	14.1546															10.8963	12.2303	14.022	12.2438					10.5179	11.362	14.6721	13.2862	11.4047	12.8457
		12.5741	14.388	16.2677	15.6457					11.3826	12.0426	12.485	12.9052	12.9448	14.0494															10.8553	12.2133	13.9641	12.1801					10.4339	11.3401	14.6278	13.235	11.3646	12.8178
		12.6001	14.3374	16.2759	15.7325					11.4098	12.1523	12.5295	12.8788	12.9209	14.0003															10.8444	12.2078	13.9556	12.1761					10.4138	11.3302	14.5961	13.1944	11.3613	12.88
		12.4664	14.2231	16.1971	15.58					11.3116	11.9611	12.3905	12.7924	12.7831	13.8713															10.729	12.0443	13.7991	12.1092					10.3114	11.2226	14.4688	13.0506	11.2711	12.698
		12.338	14.1413	16.1005	15.4667					11.2071	11.8403	12.328	12.7028	12.6734	13.8294															10.6649	11.9273	13.6769	12.0351					10.2875	11.1378	14.3566	12.9557	11.1598	12.559
		12.2387	14.0717	16.0555	15.4003					11.1376	11.7645	12.265	12.6266	12.6137	13.7067															10.6005	11.8433	13.5988	11.8961					10.2087	11.0584	14.2408	12.8695	11.0776	12.4532
		12.1769	14.031	15.9807	15.3355					11.1032	11.7445	12.2122	12.5702	12.5175	13.6968															10.51	11.8118	13.5549	11.8763					10.1436	11.0209	14.2806	12.8281	11.0126	12.3438
		12.1095	13.9558	15.9312	15.2663					11.0432	11.6699	12.1717	12.5137	12.4539	13.6329															10.4547	11.6992	13.5285	11.8327					10.0908	11.0048	14.1863	12.7758	10.9714	12.2438
		12.0338	13.8839	15.8725	15.252					10.9975	11.6059	12.094	12.4875	12.396	13.5337															10.4015	11.6265	13.4475	11.7761					10.0055	10.9593	14.0919	12.7037	10.9564	12.1605
		11.9701	13.8427	15.8141	15.2043					10.9395	11.5789	11.9975	12.4262	12.3211	13.4877															10.3368	11.5728	13.4501	11.7499					9.97265	10.9137	14.0656	12.6778	10.9296	12.105
		11.9124	13.8151	15.7715	15.1231					10.878	11.5242	11.9316	12.3451	12.2404	13.4363															10.2926	11.505	13.4206	11.6433					9.87438	10.8387	14.032	12.6346	10.867	12.0455
		11.8939	13.7561	15.7437	15.1434					10.8509	11.5485	11.9551	12.3256	12.1936	13.4183															10.2606	11.4647	13.3742	11.6593					9.90152	10.7773	13.957	12.5961	10.8714	12.0349
		11.9211	13.7223	15.7235	15.1635					10.859	11.6199	11.9762	12.3031	12.2026	13.3233															10.2676	11.4734	13.3733	11.607					9.84805	10.7836	13.9375	12.5912	10.8386	12.0831
		11.766	13.6171	15.5959	14.9612					10.7523	11.3986	11.779	12.182	12.0449	13.2176															10.117	11.3253	13.2932	11.533					9.77852	10.7126	13.9036	12.4437	10.7373	11.8271
		11.6848	13.5617	15.5262	14.883					10.6815	11.3032	11.6694	12.0903	11.9623	13.1843															10.04	11.2546	13.2091	11.4253					9.67361	10.6292	13.8268	12.3641	10.7024	11.6974
		11.5973	13.5038	15.4457	14.7942					10.5932	11.2581	11.605	12.0189	11.9183	13.1136															9.98333	11.1759	13.1676	11.3665					9.63164	10.5649	13.7726	12.2717	10.6503	11.6489
		11.5436	13.4552	15.3922	14.7685					10.5493	11.1905	11.5518	11.9775	11.8948	13.0441															9.92545	11.1342	13.1283	11.2928					9.55805	10.5198	13.7194	12.2218	10.5921	11.61
		11.5089	13.3902	15.3165	14.7521					10.5291	11.1332	11.4734	11.9484	11.8438	13.0025															9.87867	11.0892	13.0661	11.2526					9.53176	10.4841	13.6748	12.1769	10.5142	11.5481
		11.4573	13.3361	15.2726	14.7263					10.5002	11.1237	11.4062	11.9174	11.7675	12.9696															9.8273	11.0299	12.9972	11.2364					9.47665	10.4634	13.6261	12.1388	10.45	11.4811
		11.3983	13.2819	15.2253	14.667					10.419	11.0477	11.3867	11.8434	11.6867	12.8583															9.76488	10.9549	12.9347	11.1686					9.41777	10.4002	13.5369	12.0581	10.4028	11.419
		11.3867	13.213	15.181	14.6126					10.3484	11.0131	11.3495	11.7888	11.6867	12.858															9.73802	10.9314	12.8771	11.1312					9.39687	10.3512	13.4881	12.0569	10.3271	11.3965
		11.3866	13.1647	15.1573	14.6502					10.388	11.0981	11.4021	11.8131	11.6925	12.7888															9.73614	10.9198	12.8682	11.1504					9.35445	10.3284	13.49	12.0277	10.3246	11.4866
		11.3343	13.0986	15.0524	14.6433					10.3849	11.0663	11.388	11.7766	11.6609	12.7294															9.71385	10.8994	12.8011	11.1494					9.37088	10.2902	13.4545	12.0191	10.2711	11.4398
		11.1798	13.0224	14.9206	14.4572					10.2614	10.8661	11.2414	11.6548	11.5052	12.712															9.57958	10.7736	12.6541	11.0646					9.26801	10.2325	13.3627	11.9088	10.1222	11.2137
		11.1247	12.9702	14.8906	14.4084					10.1891	10.7957	11.1939	11.587	11.4634	12.6246															9.52488	10.7175	12.613	11.0042					9.18103	10.1813	13.3374	11.8783	10.0734	11.138
		11.103	12.9038	14.8226	14.3524					10.1539	10.7646	11.1485	11.5321	11.4118	12.5711															9.4828	10.6337	12.6213	10.9787					9.15693	10.1324	13.3517	11.812	10.0367	11.085
		11.0521	12.849	14.7615	14.2937					10.1035	10.7219	11.1058	11.5141	11.3523	12.5087															9.42213	10.6248	12.575	10.9117					9.10235	10.0992	13.2745	11.8096	10.0031	11.0118
		10.9733	12.7772	14.7424	14.2442					10.0653	10.6944	11.0128	11.4328	11.3442	12.4378															9.38154	10.5679	12.5303	10.8739					9.07444	10.0621	13.2041	11.7596	9.94979	10.9804
		10.9229	12.7613	14.6939	14.1982					10.0014	10.6487	10.9384	11.4037	11.3163	12.3674															9.34263	10.5205	12.5473	10.8526					9.03693	10.031	13.2559	11.6966	9.95147	10.9226
		10.874	12.7049	14.6735	14.1487					9.96443	10.6034	10.9038	11.3288	11.2772	12.3672															9.32644	10.4661	12.5054	10.8248					9.03478	10.0284	13.1859	11.6416	9.91326	10.8802
		10.8006	12.6464	14.6757	14.0844					9.9136	10.5535	10.8602	11.2736	11.2318	12.3384															9.28705	10.4176	12.4068	10.7773					8.99861	9.95349	13.0563	11.6197	9.86461	10.8404
		10.8951	12.6773	14.7049	14.1474					9.95509	10.7218	10.9058	11.3389	11.2471	12.3668															9.3117	10.4277	12.4184	10.821					9.04631	9.92007	13.0736	11.5951	9.88451	10.9487
		10.8321	12.6088	14.66	14.1006					9.87362	10.644	10.8324	11.32	11.1635	12.3567															9.23571	10.3848	12.3614	10.7852					8.9796	9.89127	13.0209	11.5464	9.8462	10.8662
		10.7018	12.4959	14.5892	14.0006					9.77783	10.4305	10.7081	11.2133	11.1109	12.2423															9.09162	10.2687	12.2761	10.6766					8.86452	9.78275	12.9557	11.4315	9.7629	10.6722
		10.643	12.4436	14.5391	13.9375					9.75538	10.3532	10.7238	11.2157	11.0776	12.2236															9.04298	10.2228	12.2262	10.6264					8.82378	9.69134	12.9278	11.3957	9.71659	10.6225
		10.5979	12.4205	14.4755	13.9037					9.71271	10.3312	10.6995	11.1437	11.0384	12.1959															9.03351	10.1496	12.19	10.5675					8.79995	9.62357	12.8452	11.3777	9.67473	10.5898
		10.5637	12.3547	14.4355	13.8867					9.68657	10.2825	10.6478	11.1051	11.0306	12.1464															8.97185	10.1123	12.1612	10.5861					8.7811	9.61483	12.8687	11.3192	9.61734	10.546
		10.5048	12.3086	14.41	13.8453					9.63317	10.2113	10.5721	11.0896	10.9853	12.0887															8.94293	10.0955	12.1522	10.5369					8.7562	9.59703	12.8409	11.3058	9.58134	10.51
		10.4573	12.2797	14.3629	13.7827					9.59014	10.219	10.5433	10.9981	10.961	12.0559															8.89433	10.0703	12.1061	10.5078					8.70485	9.55889	12.7836	11.2884	9.54092	10.4913
		10.4146	12.2397	14.3731	13.7376					9.54708	10.1985	10.5337	10.946	10.9048	11.9572															8.84322	10.0393	12.0848	10.4845					8.65217	9.53417	12.7787	11.2406	9.49037	10.4819
		10.3863	12.2102	14.3159	13.7464					9.5273	10.167	10.4682	10.9054	10.8795	11.9411															8.83461	10.0012	12.0837	10.4836					8.60916	9.46446	12.8577	11.2241	9.48817	10.461
		10.4339	12.2657	14.3782	13.8257					9.59603	10.2807	10.57	10.9748	10.9342	12.0085															8.86259	10.0352	12.1073	10.5102					8.60097	9.46397	12.8779	11.2018	9.51715	10.6112
		10.2918	12.2292	14.3385	13.7347					9.52026	10.155	10.4149	10.9283	10.8534	11.8419															8.76249	9.98094	12.0034	10.4249					8.53887	9.38711	12.7878	11.1882	9.39384	10.4617
		10.2611	12.1463	14.3038	13.6219					9.45617	10.0023	10.2996	10.8679	10.851	11.8095															8.68517	9.91883	11.9719	10.3895					8.48016	9.35209	12.7907	11.138	9.32953	10.3576
		10.3026	12.1531	14.3373	13.5987					9.4769	9.97141	10.3146	10.8623	10.8936	11.836															8.67152	9.9234	12.0028	10.3535					8.49624	9.30648	12.8355	11.1694	9.30279	10.3165
		10.3113	12.2116	14.3941	13.5897					9.61766	10.0292	10.384	10.9192	10.9534	11.8642															8.77574	9.95195	12.0263	10.4013					8.58063	9.37176	12.8324	11.2533	9.3276	10.3672
[truncated: 4 more columns]

## Sheet: Figure 4
Fig 5b	Awake	1d	3d	5d	7d	9d	11d				NREM	1d	3d	5d	7d	9d	11d				REM	1d	3d	5d	7d	9d	11d
	T-S	0.000564463	0.000326762	0.000267771	0.000241515	0.000329816	0.000386864	#001	pre		T-S	0.000410239	0.000205599	0.000188731	0.000168338	0.00016527	0.000184724	#001	pre		T-S	0.000716848	0.000245277	0.000193142	0.000359049	0.000285491	0.000229955	#001	pre
		0.000553804	0.000575071	0.00054465	0.000480527	0.000294759	0.000476875	#002				0.000494618	0.000593037	0.000523984	0.000471615	0.000270039	0.000793677	#002				0.000726974	0.00104524	0.000582028	0.000821384	0.00112278	0.000659074	#002
		0.000282772	0.000388141	0.000784544	0.000994197	0.000839621	0.000615098	#003				0.000371316	0.000324147	0.000563819	0.00085712	0.000919715	0.00056934	#003				0.000371543	0.000635737	0.000815436	0.00126544	0.00143436	0.000788455	#003
		0.000685371	0.000743094	0.000721086	0.000555841	0.000596337	0.00068455	#004				0.000730339	0.000686536	0.000498455	0.000459546	0.000445938	0.000656034	#004				0.000805009	0.0010416	0.000739873	0.000526638	0.00102218	0.00113666	#004
		0.000108171	8.85603e-05	0.000136688	0.000163317	0.000304508	0.000210272	#005				0.000387246	0.000215166	0.000174031	0.00025721	0.000323854	0.000224342	#005				0.000143725	0.000132136	0.000128362	0.000212039	0.000224919	0.00024079	#005
		0.000470596	0.000379902	0.000450329	0.000568315	0.000429296	0.000516425	#006				0.00035023	0.000349561	0.000339206	0.000415995	0.00030791	0.000405765	#006				0.000636664	0.000672025	0.000601409	0.000679015	0.000767455	0.000698061	#006
		0.000335849	0.000341662	0.00020847	0.000137723	0.000242669	0.000223724		2h			0.000215843	0.000169039	0.00015504	0.000102536	0.000204811	0.000115825		2h			0.000382179	0.00026373	0.000220479	0.000135326	0.000264489	0.000389544		2h
		0.000450408	0.000444268	0.000630481	0.000632766	0.000295402	0.0016013					0.000523143	0.000461681	0.000561972	0.000566424	9.23934e-05	0.00137222					0.000594531	0.000438831	0.000597995	0.000825151	0.000963526	0.00159788
		0.000224388	0.000241214	0.000965489	0.000625276	0.000675645	0.000632565					0.000312105	0.000285281	0.000762343	0.000583302	0.000614282	0.000572223					0.000326121	0.000469743	0.00106936	0.00100344	0.00121155	0.000910102
		0.000524624	0.000711476	0.00105879	0.000587716	0.000391136	0.000422256					0.000610531	0.000798293	0.00111659	0.000714676	0.000423758	0.000412189					0.000784893	0.000680931	0.00111716	0.000649604	0.000518226	0.000646878
		0.000109653	9.47053e-05	0.000124442	0.000159562	0.000205662	0.000157447					0.000207216	0.000136999	0.000143452	0.00013356	0.000263744	0.00020574					0.000214976	0.000197189	0.000117262	0.00023901	0.000247141	0.000198625
		0.000428416	0.000342954	0.000393307	0.000495315	0.000494157	0.000388268					0.000459658	0.00026712	0.000284023	0.000432721	0.000344748	0.000356541					0.000324707	0.0004418	0.000515675	0.000569641	0.000729714	0.000793687
		0.000173938	0.000466416	0.000219285	0.000190665	0.000287706	0.000230964		8h			0.000109493	0.000359009	0.000190181	0.000115137	0.000424821	0.000195748		8h			0.000188546	0.000455419	0.000175725	0.000253855	0.000164257	0.000186044		8h
		0.000357571	0.000649195	0.000489691	0.000587244	0.000151997	0.00138744					0.000506437	0.00052621	0.000383787	0.000347415	2.76153e-05	0.000970089					0.000584816	0.00112151	0.000887556	0.00132053	0.000813984	0.00146972
		0.000274048	0.000675806	0.000989253	0.000902315	0.000819	0.000720917					0.000293873	0.000383321	0.000827307	0.000914066	0.00101401	0.000570424					0.000462502	0.0010931	0.00140395	0.00131385	0.00152955	0.00111838
		0.000684101	0.000315654	0.000611068	0.000677251	0.000810796	0.000354431					0.00059604	0.000229445	0.000589876	0.000668004	0.000901836	0.000458091					0.000914857	0.000509363	0.00079531	0.000710066	0.000709011	0.000487165
		0.000109118	9.39259e-05	0.000123234	0.000193649	0.00017575	0.000178391					8.4748e-05	0.000169843	0.000130107	0.000157064	7.2122e-05	0.000477051					9.67651e-05	0.000180864	0.000189671	0.000354039	0.000307194	0.000183184
		0.000339083	0.000313975	0.00046819	0.000315775	0.00037654	0.000402382					0.000364693	0.000315051	0.000392493	0.000271171	0.000189957	0.000243338					0.000474722	0.000777389	0.000448555	0.000730487	0.000622777	0.000463138
		0.000319907	0.0002736	0.000208993	0.00015201	0.000269926	0.000119688		19h			0.000153669	0.000206874	0.000144438	0.000153656	0.000126207	3.4221e-05		19h			0.000437129	0.000262569	0.000275353	0.00033234	0.000334759	0.000109694		19h
		0.000397641	0.000357296	0.000520632	0.000557756	0.000434578	0.000646421					0.000425101	0.000394371	0.000494741	0.000605672	0.000716522	0.000831633					0.000918851	0.000457477	0.000549802	0.000830529	0.000689	0.000749595
		0.000479271	0.000897774	0.00158938	0.00125475	0.00117135	0.00121497					0.00087257	0.000989813	0.00165088	0.00108706	0.00154056	0.00115823					0.00102066	0.0016555	0.00242965	0.00262124	0.00229232	0.00244934
		0.000233266	0.00103915	0.000696163	0.000714662	0.00103547	0.000818951					9.93113e-05	0.00117207	0.000828024	0.000651883	0.00106599	0.000835343					0.000419819	0.00192452	0.00178888	0.000955878	0.00168811	0.00178967
		8.79975e-05	0.000116044	0.000173816	0.000148094	0.000283676	0.000186567					0.000301625	0.000244251	0.00119888	0.000109386	0.00037413	0.000887568					0.000127131	0.000149202	0.000111693	0.000262153	0.000409681	0.000212387
		0.000326239	0.000375991	0.000492316	0.000552208	0.00047881	0.000221353					0.000335126	0.000321529	0.000525059	0.000410513	0.000384137	0.000362					0.00044378	0.000540162	0.000984268	0.000982465	0.00109142	0.000482453
	Awake	1d	3d	5d	7d	9d	11d				NREM	1d	3d	5d	7d	9d	11d				REM	1d	3d	5d	7d	9d	11d
	T-F	0.00112696	0.00062893	0.000500393	0.000420494	0.00055779	0.000571692	#001	pre		T-F	0.00111019	0.00034858	0.000476543	0.000395989	0.000463598	0.000364317	#001	pre		T-F	0.000757158	0.000381307	0.000359827	0.000243347	0.00028454	0.000321915	#001	pre
		0.000971219	0.00102567	0.0011652	0.00109445	0.000670582	0.000950551	#002				0.00123175	0.00157939	0.00196429	0.00293352	0.00127264	0.00121739	#002				0.000950834	0.00151877	0.00133709	0.00110318	0.000584749	0.00192176	#002
		0.000708791	0.0013448	0.00326999	0.0030881	0.00286331	0.00227656	#003				0.000921152	0.00192963	0.00535873	0.0064774	0.00663028	0.0053123	#003				0.000697972	0.0011354	0.00184734	0.00214149	0.0026785	0.00166515	#003
		0.00107802	0.000589468	0.00102656	0.00043555	0.000688045	0.000674926	#004				0.00158991	0.00102281	0.00268525	0.000977574	1	0.00103208	#004				0.000735815	0.000556469	0.00108336	0.000376429	0.000506929	0.000626406	#004
		0.000118435	9.08725e-05	0.000139121	0.000277372	0.000390408	0.000248354	#005				0.000143161	0.000107796	0.000196372	0.000307731	0.000563341	0.000367595	#005				0.000369231	0.000295073	0.00020649	0.00023848	0.000584416	0.000443152	#005
		0.00142273	0.000783493	0.000846828	0.000869991	0.000687205	0.000835384	#006				0.00276602	0.00185359	0.0015957	0.00161424	0.00162421	0.00141699	#006				0.000724125	0.000618562	0.000650344	0.000667829	0.000680663	0.00071121	#006
		0.000570587	0.000693707	0.000328495	0.000235144	0.000571487	0.000348041		2h			0.000732839	0.00073258	0.000423135	0.000323812	0.000751905	0.000471717		2h			0.000281298	0.000282711	0.00030179	0.000210607	0.000331093	0.000234656		2h
		0.00099695	0.000963377	0.00103592	0.00120956	0.000458009	0.00189121					0.00133269	0.000884341	0.00114033	0.00120188	0.0010032	0.00209375					0.00118253	0.00115708	0.0014332	0.00125398	0.000118806	0.00167711
		0.000588527	0.00130863	0.00297807	0.00165376	0.00266977	0.00230791					0.000744179	0.00194171	0.0050334	0.00381873	0.00497478	0.00506489					0.000670164	0.00118657	0.0021841	0.00123283	0.00169861	0.0016662
		0.000794185	0.00117193	0.00136584	0.00057347	0.00030126	0.000495365					0.00130604	0.00273637	0.00201324	0.000705431	0.00051529	0.000843798					0.00110541	0.000912364	0.00152582	0.00100737	0.000784502	0.000594376
		0.000140141	0.00015143	0.000215941	0.000308843	0.000327975	0.000272201					0.000214037	0.000254707	0.00023093	0.00054422	0.000663962	0.000710878					0.00021589	0.000244131	0.000232406	0.00018797	0.000507344	0.000396499
		0.000782896	0.000768333	0.000714817	0.000634939	0.000726256	0.000602128					0.00116046	0.000943715	0.00104533	0.000865231	0.00116054	0.000923211					0.000949242	0.000860901	0.000709339	0.00058251	0.000539984	0.000815556
		0.000332609	0.00106698	0.00037517	0.000287012	0.000475076	0.000536361		8h			0.000626005	0.00104864	0.00032424	0.000468378	0.000322504	0.000706779		8h			0.000207902	0.000776076	0.000380743	0.000248677	0.000515399	0.00041914		8h
		0.000829302	0.000905641	0.000858637	0.00101848	0.000143149	0.00208613					0.00194331	0.00139503	0.00226338	0.00235978	0.000687685	0.0024053					0.00138342	0.00115334	0.000880239	0.000824226	3.26345e-05	0.00176314
		0.00100591	0.00265278	0.00390804	0.00260751	0.00230174	0.00320578					0.00162294	0.00346765	0.00687726	0.0053838	0.00764709	0.0072336					0.000755628	0.00143626	0.00226031	0.00258999	0.00309058	0.00209306
		0.000592212	0.000423798	0.000676422	0.000731002	0.000851981	0.000257565					0.000954848	0.000971098	0.00101912	0.00125816	0.001974	0.000387812					0.000860229	0.000227026	0.000621358	0.000837985	0.00147752	0.000671419
		0.00010149	0.000129486	0.000296199	0.000327317	0.000141711	0.000222531					0.000213261	0.000371139	0.000556065	0.000751802	0.000232263	0.000633604					9.87815e-05	0.000252911	0.000293997	0.000176132	6.32066e-05	0.000624267
		0.000794891	0.00098652	0.000661554	0.000509533	0.00059277	0.000605801					0.00131508	0.00466941	0.000989597	0.00116961	0.00097881	0.00125713					0.000674054	0.000793312	0.000687044	0.000457604	0.000432358	0.000555909
		0.000749314	0.000415281	0.000413889	0.000424007	0.000557642	0.000227222		19h			0.00188656	0.000481972	0.000865061	0.00181913	0.00107109	0.000169031		19h			0.000317963	0.00051794	0.000270283	0.000200015	0.000300191	4.3188e-05		19h
		0.000911185	0.000911565	0.00122554	0.00200481	0.00169183	0.00140017					0.00316705	0.00123143	0.00326848	0.0064494	0.00388965	0.00188851					0.00136442	0.0010511	0.00128861	0.00167431	0.0016944	0.00202011
		0.00144394	0.00270417	0.00681847	0.00337889	0.00301274	0.00336857					0.00371165	0.00690564	0.0159255	0.0134338	0.0160814	0.0128658					0.00200652	0.0023406	0.0043794	0.00268952	0.00402423	0.00290255
		0.000254248	0.0012775	0.000761409	0.000495739	0.000932564	0.000633403					0.000553793	0.0048868	0.00268575	0.000846207	0.00424607	0.00354004					0.000163747	0.00199078	0.00134032	0.000495633	0.00165366	0.00124542
		0.000112926	0.000143983	0.00029699	0.000283014	0.000491081	0.000260542					0.000155714	0.000385857	0.000268032	0.000620032	0.00152563	0.000670206					0.000395514	0.000336848	0.00222014	0.000167739	0.000705238	0.00141681
		0.000767707	0.000623386	0.00131696	0.00207674	0.0013119	0.00050182					0.00103051	0.00269047	0.00437112	0.00513352	0.00433016	0.00101171					0.000729091	0.000765297	0.00111301	0.000939988	0.00101056	0.000562578
Fig 5d	Awake	pre	2h	8h	19h				Awake	1d	3d	5d	7d	9d	11d						Fig 5e	NREM	pre	2h	8h	19h				NREM	1d	3d	5d	7d	9d	11d						Fig 5f	REM	pre	2h	8h	19h
	T-S	0.000192088	0.000298441	0.000388126	0.000217508	#001	1d		T-S	0.000192088	0.000276546	0.000847923	0.000887089	0.00111883	0.00125118	#001	pre					T-S	0.00024864	0.000351644	0.00049388	0.000590165	#001	1d		T-S	0.00024864	0.000384391	0.000843908	0.00144071	0.00122134	0.00192025	#001	pre					T-S	0.000275685	0.000454932	0.000880145	0.000942383	#001	1d
		0.000525895	0.00079624	0.000608651	0.000875145	#002				0.000525895	0.000410042	0.000373763	0.000446899	0.000516552	0.000331493	#002							0.000609779	0.00217318	0.00144676	0.00141759	#002				0.000609779	0.00120658	0.00075082	0.000827509	0.00103739	0.000954251	#002							0.000795101	0.000816043	0.000815868	0.000821212	#002
		0.000260064	0.000363455	0.000246394	0.000498777	#003				0.000260064	0.000294466	0.000172207	0.000159306	0.000216436	0.000189604	#003							0.000651013	0.000766013	0.000509192	0.000489942	#003				0.000651013	0.000504061	0.000474463	0.00030133	0.000311076	0.000329353	#003							0.000261606	0.000347802	0.000492184	0.00053749	#003
		0.000293826	0.000308407	0.000219162	0.000327736	#004				0.000293826	0.000201274	0.000283234	0.000218615	0.000288681	0.000259991	#004							0.000402375	0.000397889	0.000304375	0.000331729	#004				0.000402375	0.000236962	0.000441775	0.000572969	0.000521651	0.000245149	#004							0.000352671	0.000422978	0.000462391	0.000632984	#004
		0.000701313	0.000942864	0.000788711	0.000879391	#005				0.000701313	0.000579074	0.00074671	0.000629982	0.000749513	0.00045139	#005							0.000348201	0.000344106	0.000350105	0.000389088	#005				0.000348201	0.000309377	0.000340667	0.000254609	0.000315757	0.000332099	#005							0.000898849	0.00116269	0.00095408	0.00175676	#005
		0.00049294	0.000677159	0.00046919	0.000835502	#006				0.00049294	0.000312569	0.000216278	0.00065406	0.000518217	0.000426123	#006							0.000575951	0.000593784	0.000406465	0.00046399	#006				0.000575951	0.000412099	0.000270508	0.000535816	0.000581353	0.000581668	#006							0.000674072	0.000553815	0.000668891	0.000697967	#006
		0.000276546	0.000611394	0.000579098	0.000681773		3d			0.000298441	0.000611394	-	0.000918898	0.0015085	0.000737974		2h						0.000384391	0.000810541	0.000793305	0.00113968		3d			0.000351644	0.000810541	-	0.00193946	0.00202002	0.000214864		2h						0.000329677	0.000511258	0.00099896	0.00164135		3d
		0.000410042	0.000469586	0.000406213	0.000468127					0.00079624	0.000469586	0.000635857	0.000385502	0.000529175	0.000313793								0.00120658	0.00105198	0.000914536	0.000991039					0.00217318	0.00105198	0.00101648	0.00067164	0.00119633	0.000989024								0.000577466	0.000567807	0.000556528	0.000425796
		0.000294466	0.000215149	7.11918e-05	0.000229292					0.000363455	0.000215149	0.00016722	5.31543e-05	0.000201389	5.68083e-05								0.000504061	0.000588465	0.000188798	0.000285211					0.000766013	0.000588465	0.000279637	0.000117666	0.000251923	4.79243e-05								0.000150105	0.000358721	8.30656e-05	0.000314667
		0.000201274	0.000277511	0.000306949	0.000405657					0.000308407	0.000277511	0.000216797	0.000170496	0.000282678	0.000237137								0.000236962	0.000296405	0.000308798	0.000435307					0.000397889	0.000296405	0.000297285	0.000177756	0.000377229	0.000266885								0.000249105	0.000532192	0.000476943	0.000585593
		0.000579074	0.00031582	0.000349485	0.000283324					0.000942864	0.00031582	0.000806553	0.000410002	8.18925e-05	0.00069771								0.000309377	0.000220056	0.000169057	0.000144652					0.000344106	0.000220056	0.000261636	0.000178448	0.000675775	0.00039684								0.000958678	0.00059314	0.000743519	0.000731604
		0.000312569	0.000289668	0.000387448	0.000316088					0.000677159	0.000289668	0.000249705	0.000482822	0.000692915	0.00049791								0.000412099	0.000369241	0.000374	0.000352783					0.000593784	0.000369241	0.000433631	0.000684567	0.000953585	0.000636746								0.000293362	0.000496823	0.000624435	0.000480053
		0.000847923	-	-	0.000962398		5d			0.000388126	0.000579098	-	0.001301	0.00110982	0.00131855		8h						0.000843908	-	-	0.001689		5d			0.00049388	0.000793305	-	0.00154955	0.00126109	0.00135786		8h						0.00106512	-	-	0.00273482		5d
		0.000373763	0.000635857	0.000295909	0.000514059					0.000608651	0.000406213	0.000295909	0.00018699	0.00053678	0.000257194								0.00075082	0.00101648	0.000629192	0.000777076					0.00144676	0.000914536	0.000629192	0.00036237	0.000895697	0.000413818								0.000465352	0.000677611	0.000396988	0.000590745
		0.000172207	0.00016722	1.84637e-05	3.16938e-05					0.000246394	7.11918e-05	1.84637e-05	1.07925e-05	0.00010479	0.00014577								0.000474463	0.000279637	7.85721e-05	4.89609e-05					0.000509192	0.000188798	7.85721e-05	0.0001256	0.000118199	0.000122889								0.000223354	0.000180073	4.12144e-05	4.84588e-05
		0.000283234	0.000216797	0.000209742	6.33624e-05					0.000219162	0.000306949	0.000209742	0.0002932	0.000220228	0.000487207								0.000441775	0.000297285	9.03513e-05	2.68371e-05					0.000304375	0.000308798	9.03513e-05	0.000397407	0.000673077	0.000575151								0.000451708	0.000300708	0.000204659	8.51713e-05
		0.00074671	0.000806553	0.00042039	0.000638523					0.000788711	0.000349485	0.00042039	0.000115261	0.000689512	0.000844893								0.000340667	0.000261636	0.000111473	0.000348532					0.000350105	0.000169057	0.000111473	0.00018609	0.000431425	0.000649533								0.00113703	0.00128277	0.000714726	0.00135316
		0.000216278	0.000249705	0.00067978	0.000295178					0.00046919	0.000387448	0.00067978	0.000586703	0.000366312	0.000652765								0.000270508	0.000433631	0.000757878	0.000560626					0.000406465	0.000374	0.000757878	0.00116817	0.000840545	0.000507198								0.000326817	0.000382583	0.00116606	0.000507358
		0.000887089	0.000918898	0.001301	0.00119597		7d			0.000217508	0.000681773	0.000962398	0.00119597	0.00202394	0.00202702		19h						0.00144071	0.00193946	0.00154955	0.00216482		7d			0.000590165	0.00113968	0.001689	0.00216482	0.00319514	0.00260447		19h						0.0014111	0.0021645	0.00167248	0.00116287		7d
		0.000446899	0.000385502	0.00018699	0.000388745					0.000875145	0.000468127	0.000514059	0.000388745	0.000212354	0.000419573								0.000827509	0.00067164	0.00036237	0.000869206					0.00141759	0.000991039	0.000777076	0.000869206	0.000138031	0.00101172								0.000531758	0.000526931	0.000260833	0.000503658
		0.000159306	5.31543e-05	1.07925e-05	8.86062e-05					0.000498777	0.000229292	3.16938e-05	8.86062e-05	0.000190293	0.000275966								0.00030133	0.000117666	0.0001256	8.02447e-05					0.000489942	0.000285211	4.89609e-05	8.02447e-05	0.000330024	0.000348366								0.000308558	9.94684e-05	3.271e-05	0.000123752
		0.000218615	0.000170496	0.0002932	0.000169534					0.000327736	0.000405657	6.33624e-05	0.000169534	0.000491335	0.000472438								0.000572969	0.000177756	0.000397407	0.000256922					0.000331729	0.000435307	2.68371e-05	0.000256922	0.000600734	0.000697133								0.000375061	0.00029153	0.000447619	0.000281787
		0.000629982	0.000410002	0.000115261	7.61611e-05					0.000879391	0.000283324	0.000638523	7.61611e-05	0.000686716	0.000441103								0.000254609	0.000178448	0.00018609	4.7259e-05					0.000389088	0.000144652	0.000348532	4.7259e-05	0.000358284	0.000292639								0.000928324	0.000899492	0.000325766	9.881e-05
		0.00065406	0.000482822	0.000586703	0.000377449					0.000835502	0.000316088	0.000295178	0.000377449	0.000490776	0.000452371								0.000535816	0.000684567	0.00116817	0.00087935					0.00046399	0.000352783	0.000560626	0.00087935	0.000739622	0.000986943								0.0010934	0.00112653	0.00124563	0.000974953
		0.00111883	0.0015085	0.00110982	0.00202394		9d																0.00122134	0.00202002	0.00126109	0.00319514		9d																0.00188547	0.00248584	0.00182067	0.00291785		9d
		0.000516552	0.000529175	0.00053678	0.000212354																		0.00103739	0.00119633	0.000895697	0.000138031																		0.000694646	0.00054207	0.0007959	0.000321326
		0.000216436	0.000201389	0.00010479	0.000190293																		0.000311076	0.000251923	0.000118199	0.000330024																		0.000198782	6.18819e-05	0.000165647	0.000189468
		0.000288681	0.000282678	0.000220228	0.000491335																		0.000521651	0.000377229	0.000673077	0.000600734																		0.000392554	0.000268425	0.000272063	0.000689143
		0.000749513	8.18925e-05	0.000689512	0.000686716																		0.000315757	0.000675775	0.000431425	0.000358284																		0.00161119	0.000139418	0.00128909	0.00134837
		0.000518217	0.000692915	0.000366312	0.000490776																		0.000581353	0.000953585	0.000840545	0.000739622																		0.000904555	0.00123636	0.000720763	0.000739941
		0.00125118	0.000737974	0.00131855	0.00202702		11d																0.00192025	0.000214864	0.00135786	0.00260447		11d																0.00153692	0.000936494	0.00201059	0.00183872		11d
		0.000331493	0.000313793	0.000257194	0.000419573																		0.000954251	0.000989024	0.000413818	0.00101172																		0.000461524	0.000325902	0.000271806	0.000526127
		0.000189604	5.68083e-05	0.00014577	0.000275966																		0.000329353	4.79243e-05	0.000122889	0.000348366																		0.000204112	8.68694e-05	0.00014204	0.000283352
		0.000259991	0.000237137	0.000487207	0.000472438																		0.000245149	0.000266885	0.000575151	0.000697133																		0.000283047	0.000253604	0.000645848	0.000820168
		0.00045139	0.00069771	0.000844893	0.000441103																		0.000332099	0.00039684	0.000649533	0.000292639																		0.000728272	0.00130093	0.00171923	0.00127365
		0.000426123	0.00049791	0.000652765	0.000452371																		0.000581668	0.000636746	0.000507198	0.000986943																		0.000615592	0.000798602	0.000845692	0.0011526
	Awake	pre	2h	8h	19h				Awake	1d	3d	5d	7d	9d	11d							NREM	pre	2h	8h	19h				NREM	1d	3d	5d	7d	9d	11d							REM	pre	2h	8h	19h
	T-F	0.000699157	0.000633874	0.00112845	0.000729989	#001	1d		T-F	0.000699157	0.000351911	0.00221993	0.00302251	0.00508271	0.0050545	#001	pre					T-F	0.000403776	0.000789213	0.0010832	0.00109056	#001	1d		T-F	0.000403776	0.000390635	0.00301808	0.00303289	0.00328952	0.00332926	#001	pre					T-F	0.0015441	0.00125538	0.00454187	0.00490174	#001	1d
		0.000363751	0.000968184	0.000850066	0.00131225	#002				0.000363751	0.000648091	0.000531355	0.000550256	0.000593406	0.000465795	#002							0.000630172	0.00264865	0.002071	0.00246242	#002				0.000630172	0.00194253	0.00129923	0.0012229	0.00129834	0.0012331	#002							0.000647562	0.000979501	0.000944738	0.00134071	#002
		0.0006289	0.000945088	0.000629729	0.00138036	#003				0.0006289	0.000592948	0.000467234	0.000588899	0.000646595	0.000607525	#003							0.00152276	0.00188368	0.00114233	0.00149321	#003				0.00152276	0.00122235	0.0010401	0.000804117	0.000846792	0.000766721	#003							0.000705877	0.0013403	0.00136007	0.00139146	#003
		0.000598599	0.00074509	0.000765794	0.000879379	#004				0.000598599	0.000477586	0.000639703	0.00042352	0.000921457	0.000828569	#004							0.000551127	0.000786317	0.000642137	0.000684028	#004				0.000551127	0.000467897	0.000754458	0.000529101	0.00109744	0.000748872	#004							0.000651552	0.000781918	0.00154402	0.0017805	#004
		0.00115375	0.000821613	0.00108437	0.00107645	#005				0.00115375	0.000827047	0.000577526	0.000653387	0.000399308	0.000312781	#005							0.000268832	0.000298779	0.000474677	0.000429674	#005				0.000268832	0.000504303	0.000457697	0.000375396	0.00030958	0.000333974	#005							0.00292172	0.00261357	0.00357976	0.00478021	#005
		0.00117502	0.00151019	0.00121865	0.00171102	#006				0.00117502	0.000730633	0.000393216	0.0012428	0.000868527	0.000675667	#006							0.00126558	0.00123751	0.000945439	0.000992527	#006				0.00126558	0.000749484	0.000528506	0.00089677	0.00121256	0.00124958	#006							0.00168166	0.0016993	0.00190853	0.00242008	#006
		0.000351911	0.00141776	0.00131194	0.00209808		3d			0.000633874	0.00141776	-	0.00234086	0.00423482	0.000892687		2h						0.000390635	0.0016026	0.00159596	0.00213972		3d			0.000789213	0.0016026	-	0.00366249	0.00383737	0.000324486		2h						0.00126442	0.0028299	0.0058728	0.00946079		3d
		0.000648091	0.000791569	0.000682325	0.000836655					0.000968184	0.000791569	0.000878153	0.000527672	0.000708309	0.000487054								0.00194253	0.00173989	0.00171617	0.00186432					0.00264865	0.00173989	0.00138616	0.000831827	0.00181375	0.00127103								0.000783585	0.000825303	0.000914187	0.000770681
		0.000592948	0.000668196	0.000416357	0.000817994					0.000945088	0.000668196	0.000522337	0.000183679	0.000605079	0.00033506								0.00122235	0.0015121	0.000440927	0.000887188					0.00188368	0.0015121	0.000682584	0.000223354	0.000706578	0.000290362								0.000826738	0.00100907	0.000598916	0.00158878
		0.000477586	0.000620761	0.000712715	0.00112981					0.00074509	0.000620761	0.00067941	0.000281686	0.000794519	0.00101642								0.000467897	0.000585632	0.000648347	0.000984657					0.000786317	0.000585632	0.000686437	0.000318225	0.000827147	0.000952686								0.000493073	0.000884671	0.000918091	0.00196968
		0.000827047	0.000411186	0.000353383	0.000161975					0.000821613	0.000411186	0.000812288	0.000307627	8.7559e-05	0.000384536								0.000504303	0.000216686	0.000153936	0.000125984					0.000298779	0.000216686	0.000373143	0.000196529	0.000701494	0.000293885								0.00191612	0.00106785	0.000797431	0.00152143
		0.000730633	0.000585197	0.000679073	0.000801293					0.00151019	0.000585197	0.000314994	0.000554772	0.000760624	0.000601139								0.000749484	0.000678745	0.000558055	0.000835967					0.00123751	0.000678745	0.000583166	0.00160089	0.0018817	0.00120323								0.000976224	0.000916477	0.00112469	0.00320037
		0.00221993	-	-	0.00218785		5d			0.00112845	0.00131194	-	0.0021528	0.00319456	0.0049412		8h						0.00301808	-	-	0.00302402		5d			0.0010832	0.00159596	-	0.00224744	0.0025498	0.00379537		8h						0.00570583	-	-	0.0125234		5d
		0.000531355	0.000878153	0.000451891	0.00083306					0.000850066	0.000682325	0.000451891	0.000158331	0.000630748	0.000267274								0.00129923	0.00138616	0.000925651	0.00120544					0.002071	0.00171617	0.000925651	0.0003808	0.00121678	0.000459785								0.000655195	0.00120725	0.000583332	0.00126916
		0.000467234	0.000522337	8.32157e-05	7.08094e-05					0.000629729	0.000416357	8.32157e-05	2.46427e-05	0.000385285	0.000755629								0.0010401	0.000682584	0.000167341	6.26521e-05					0.00114233	0.000440927	0.000167341	0.000161695	0.000261477	0.000564446								0.000818295	0.000513716	0.000205725	0.000121683
		0.000639703	0.00067941	0.000399199	0.00034249					0.000765794	0.000712715	0.000399199	0.000939309	0.000518915	0.000820497								0.000754458	0.000686437	0.000181448	4.8278e-05					0.000642137	0.000648347	0.000181448	0.000773811	0.000353284	0.00110441								0.000982827	0.000585427	0.000490748	0.000513266
		0.000577526	0.000812288	0.000277701	0.00080852					0.00108437	0.000353383	0.000277701	5.47913e-05	0.000571923	0.000526026								0.000457697	0.000373143	0.000102819	0.000531791					0.000474677	0.000153936	0.000102819	0.000123357	0.00045988	0.000515771								0.00196882	0.00190152	0.000711964	0.0045761
		0.000393216	0.000314994	0.000416791	0.00039542					0.00121865	0.000679073	0.000416791	0.000762709	0.000633574	0.000821673								0.000528506	0.000583166	0.000788742	0.00088533					0.000945439	0.000558055	0.000788742	0.00240702	0.00150347	0.000616635								0.000476092	0.000364177	0.000579362	0.00118204
		0.00302251	0.00234086	0.0021528	0.00245901		7d			0.000729989	0.00209808	0.00218785	0.00245901	0.00418607	0.00297841		19h						0.00303289	0.00366249	0.00224744	0.00371763		7d			0.00109056	0.00213972	0.00302402	0.00371763	0.00561555	0.00438716		19h						0.0079986	0.00953185	0.00414008	0.00315218		7d
		0.000550256	0.000527672	0.000158331	0.000511226					0.00131225	0.000836655	0.00083306	0.000511226	0.000196498	0.000552174								0.0012229	0.000831827	0.0003808	0.00122338					0.00246242	0.00186432	0.00120544	0.00122338	0.000175092	0.00204068								0.000641099	0.00108242	0.000262474	0.000710426
		0.000588899	0.000183679	2.46427e-05	0.000283736					0.00138036	0.000817994	7.08094e-05	0.000283736	0.000613561	0.00110864								0.000804117	0.000223354	0.000161695	0.000139707					0.00149321	0.000887188	6.26521e-05	0.000139707	0.000760631	0.00114574								0.00126449	0.000338545	0.000142047	0.000461754
		0.00042352	0.000281686	0.000939309	0.000410435					0.000879379	0.00112981	0.00034249	0.000410435	0.00125826	0.000994173								0.000529101	0.000318225	0.000773811	0.00037514					0.000684028	0.000984657	4.8278e-05	0.00037514	0.00121034	0.00138963								0.000668515	0.000358395	0.00275289	0.00113406
		0.000653387	0.000307627	5.47913e-05	0.000131111					0.00107645	0.000161975	0.00080852	0.000131111	0.000457251	0.000314602								0.000375396	0.000196529	0.000123357	5.98748e-05					0.000429674	0.000125984	0.000531791	5.98748e-05	0.000595125	0.000511147								0.00183196	0.00208537	0.00172582	0.000977562
		0.0012428	0.000554772	0.000762709	0.00112304					0.00171102	0.000801293	0.00039542	0.00112304	0.00173212	0.000982256								0.00089677	0.00160089	0.00240702	0.00196036					0.000992527	0.000835967	0.00088533	0.00196036	0.00164764	0.00214132								0.00175899	0.000820468	0.00104826	0.00245632
		0.00508271	0.00423482	0.00319456	0.00418607		9d																0.00328952	0.00383737	0.0025498	0.00561555		9d																0.00802315	0.00789993	0.00746433	0.0111589		9d
		0.000593406	0.000708309	0.000630748	0.000196498																		0.00129834	0.00181375	0.00121678	0.000175092																		0.000806141	0.000729968	0.00111205	0.000579097
		0.000646595	0.000605079	0.000385285	0.000613561																		0.000846792	0.000706578	0.000261477	0.000760631																		0.00104138	0.00086431	0.000645697	0.0021455
		0.000921457	0.000794519	0.000518915	0.00125826																		0.00109744	0.000827147	0.000353284	0.00121034																		0.00085506	0.00148093	0.000881896	0.00333811
		0.000399308	8.7559e-05	0.000571923	0.000457251																		0.00030958	0.000701494	0.00045988	0.000595125																		0.000858301	0.000145193	0.000906856	0.00226275
		0.000868527	0.000760624	0.000633574	0.00173212																		0.00121256	0.0018817	0.00150347	0.00164764																		0.00127392	0.000943602	0.000872364	0.00275709
		0.0050545	0.000892687	0.0049412	0.00297841		11d																0.00332926	0.000324486	0.00379537	0.00438716		11d																0.0092953	0.00266638	0.0080105	0.00464101		11d
		0.000465795	0.000487054	0.000267274	0.000552174																		0.0012331	0.00127103	0.000459785	0.00204068																		0.000612864	0.000503807	0.000328241	0.000670941
		0.000607525	0.00033506	0.000755629	0.00110864																		0.000766721	0.000290362	0.000564446	0.00114574																		0.00100554	0.000397666	0.000930748	0.00247861
		0.000828569	0.00101642	0.000820497	0.000994173																		0.000748872	0.000952686	0.00110441	0.00138963																		0.000855521	0.00116475	0.00191396	0.00270013
		0.000312781	0.000384536	0.000526026	0.000314602																		0.000333974	0.000293885	0.000515771	0.000511147																		0.000454307	0.000599638	0.000970653	0.0010446
		0.000675667	0.000601139	0.000821673	0.000982256																		0.00124958	0.00120323	0.000616635	0.00214132																		0.00107307	0.00071613	0.00113937	0.00480407

## Sheet: Figure 5
Fig 6a	TUS1-Theta	pre	2h	8h	19h
	5d	0.690507	0.00126562	0.0383558	0.0491898
	7d	0.00891077	0.0472678	0.0346782	0.00812123
	9d	0.0437601	0.218081	0.745446	0.680598
	11d	0.0937705	0.32305	0.347446	0.475892
Fig 6b	TUS2-Theta	pre	2h	8h	19h
	5d	0.11725	1.38799e-08	3.54955e-06	0.000198812
	7d	0.0083016	0.0128015	0.0073214	0.00895644
	9d	1.24768e-05	0.00085017	0.0486196	0.529539
	11d	0.139964	0.279616	0.565624	0.766174
Fig 6b	TUS1-Gamma	pre	2h	8h	19h
	5d	0.589067	0.000749392	0.00445244	0.0183384
	7d	0.0477251	0.00698831	0.000551955	0.019587
	9d	0.268298	0.35698	0.4875	0.644204
	11d	0.0635379	0.107497	0.429738	0.865112
Fig 6b	TUS2-Gamma	pre	2h	8h	19h
	5d	0.142225	1.41687e-06	1.94984e-06	0.00682394
	7d	0.0187797	0.0124924	1.40489e-08	0.00565079
	9d	0.00151695	0.000559666	0.109129	0.404946
	11d	0.6196	0.0865533	0.598295	0.586809

## Sheet: Figure 6
Fig 7c	Incidence	pre	2h	8h	19h		Incidence	1d	3d	5d	7d	9d	11d			Fig 7d	Incidence	pre	2h	8h	19h		Incidence	1d	3d	5d	7d	9d	11d
		0.580387	0.602509	0.601874	0.539801			0.580387	0.371171	0.85582	0.705573	0.913869	0.67489					0.425334	0.498571	0.462751	0.533047			0.425334	0.338957	0.36085	0.381618	0.457931	0.493297
		0.626999	0.712763	0.713031	0.620311			0.626999	0.642221	0.530509	0.54904	0.474769	0.643353					0.604319	0.683622	0.68727	0.651705			0.604319	0.648977	0.594413	0.53631	0.67836	0.6352
		0.695579	0.833233	0.993831	0.739786			0.695579	0.75527	0.72415	0.748693	0.83278	0.701385					0.452755	0.270315	0.335189	0.50779			0.452755	0.419227	0.61123	0.471825	0.470027	0.300953
		0.508849	0.641499	0.650575	0.615857			0.508849	0.731938	0.718136	0.721816	0.758628	0.610849					0.473707	0.410928	0.208385	0.269098			0.473707	0.544633	0.465346	0.315799	0.469517	0.435467
		0.22809	0.219394	0.321276	0.195506			0.22809	0.355793	0.243168	0.531481	0.447064	0.437485					0.335265	0.346697	0.294124	0.330363			0.335265	0.409636	0.412732	0.383622	0.457894	0.601412
		0.633373	0.587666	0.687651	0.619303			0.633373	0.653072	0.695767	0.624073	0.714812	0.646105					0.523838	0.568819	0.505526	0.532432			0.523838	0.64204	0.620746	0.603715	0.696592	0.612045
		0.371171	0.625918	0.526136	0.576277			0.602509	0.625918	0.833607	0.992648	0.82107	0.748819					0.338957	0.496823	0.412991	0.329516			0.498571	0.496823	0.36085	0.388613	0.464733	0.449691
		0.642221	0.481713	0.495094	0.534473			0.712763	0.481713	0.518477	0.540515	0.903304	0.645532					0.648977	0.669196	0.674977	0.535521			0.683622	0.669196	0.630409	0.665474	0.6305	0.664209
		0.75527	0.782813	0.868671	0.78075			0.833233	0.782813	0.671397	0.716846	0.781829	0.68022					0.419227	0.20688	0.411083	0.340362			0.270315	0.20688	0.545158	0.465574	0.480961	0.499155
		0.731938	0.450939	1.01008	0.42257			0.641499	0.450939	0.754191	0.633143	0.856655	0.714764					0.544633	0.45872	0.46419	0.351477			0.410928	0.45872	0.369531	0.405159	0.442536	0.431828
		0.355793	0.220125	0.353292	0.433015			0.219394	0.220125	0.409996	0.502778	0.467281	0.483709					0.409636	0.345725	0.451174	0.512002			0.346697	0.345725	0.391022	0.510185	0.460838	0.616287
		0.653072	0.704148	0.654277	0.682171			0.587666	0.704148	0.740863	0.694141	0.725859	0.675258					0.64204	0.646169	0.603942	0.725307			0.568819	0.646169	0.606292	0.59615	0.646577	0.635031
		0.85582	0.833607	0.896311	0.972542			0.601874	0.526136	0.896311	0.744555	0.793054	0.720504					0.36085	0.36085	0.36085	0.38013			0.462751	0.412991	0.36085	0.294493	0.444828	0.552626
		0.530509	0.518477	0.504032	0.512996			0.713031	0.495094	0.504032	0.687573	1.42308	0.588154					0.594413	0.630409	0.584266	0.546691			0.68727	0.674977	0.584266	0.585858	0.664447	0.664892
		0.72415	0.671397	0.668539	0.787182			0.993831	0.868671	0.668539	0.827849	0.796218	0.850957					0.61123	0.545158	0.325626	0.0871472			0.335189	0.411083	0.325626	0.440228	0.412823	0.391751
		0.718136	0.754191	0.71105	0.778737			0.650575	1.01008	0.71105	0.741169	0.763442	0.902386					0.465346	0.369531	0.190635	0.227503			0.208385	0.46419	0.190635	0.36958	0.15259	0.389024
		0.243168	0.409996	0.362556	0.378943			0.321276	0.353292	0.362556	0.384686	0.533682	0.561024					0.412732	0.391022	0.438798	0.378554			0.294124	0.451174	0.438798	0.413362	0.494304	0.571049
		0.695767	0.740863	0.640783	0.645429			0.687651	0.654277	0.640783	0.74409	0.684145	0.792227					0.620746	0.606292	0.664792	0.632168			0.505526	0.603942	0.664792	0.711248	0.634478	0.678396
		0.705573	0.992648	0.744555	0.658049			0.539801	0.576277	0.972542	0.658049	0.786861	0.643131					0.381618	0.388613	0.294493	0.367729			0.533047	0.329516	0.38013	0.367729	0.489044	0.441369
		0.54904	0.540515	0.687573	0.589563			0.620311	0.534473	0.512996	0.589563	0.60776	0.608191					0.53631	0.665474	0.585858	0.652361			0.651705	0.535521	0.546691	0.652361	0.636789	0.635268
		0.748693	0.716846	0.827849	0.767854			0.739786	0.78075	0.787182	0.767854	0.759703	0.682					0.471825	0.465574	0.440228	0.224112			0.50779	0.340362	0.0871472	0.224112	0.342633	0.255953
		0.721816	0.633143	0.741169	0.559147			0.615857	0.42257	0.778737	0.559147	0.816168	0.823882					0.315799	0.405159	0.36958	0.368761			0.269098	0.351477	0.227503	0.368761	0.447648	0.464182
		0.531481	0.502778	0.384686	0.507271			0.195506	0.433015	0.378943	0.507271	0.435915	0.79372					0.383622	0.510185	0.413362	0.470564			0.330363	0.512002	0.378554	0.470564	0.563326	0.623737
		0.624073	0.694141	0.74409	0.671107			0.619303	0.682171	0.645429	0.671107	0.646894	0.615429					0.603715	0.59615	0.711248	0.718864			0.532432	0.725307	0.632168	0.718864	0.648765	0.662097
		0.913869	0.82107	0.793054	0.786861													0.457931	0.464733	0.444828	0.489044
		0.474769	0.903304	1.42308	0.60776													0.67836	0.6305	0.664447	0.636789
		0.83278	0.781829	0.796218	0.759703													0.470027	0.480961	0.412823	0.342633
		0.758628	0.856655	0.763442	0.816168													0.469517	0.442536	0.15259	0.447648
		0.447064	0.467281	0.533682	0.435915													0.457894	0.460838	0.494304	0.563326
		0.714812	0.725859	0.684145	0.646894													0.696592	0.646577	0.634478	0.648765
		0.67489	0.748819	0.720504	0.643131													0.493297	0.449691	0.552626	0.441369
		0.643353	0.645532	0.588154	0.608191													0.6352	0.664209	0.664892	0.635268
		0.701385	0.68022	0.850957	0.682													0.300953	0.499155	0.391751	0.255953
		0.610849	0.714764	0.902386	0.823882													0.435467	0.431828	0.389024	0.464182
		0.437485	0.483709	0.561024	0.79372													0.601412	0.616287	0.571049	0.623737
		0.646105	0.675258	0.792227	0.615429													0.612045	0.635031	0.678396	0.662097
Fig 7e	IEI	pre	2h	8h	19h		IEI	1d	3d	5d	7d	9d	11d			Fig 7f	IEI	pre	2h	8h	19h		IEI	1d	3d	5d	7d	9d	11d
		1.71882	1.65034	1.66162	1.85124			1.71882	2.62707	1.33948	1.59148	1.36067	1.63418					2.3516	2.00295	2.15696	1.87276			2.3516	2.95083	2.73726	2.61218	2.18111	2.02852
		1.64498	1.47743	1.47234	1.61816			1.64498	1.62403	1.88098	1.81152	2.10214	1.56963					1.65323	1.45839	1.45176	1.53358			1.65323	1.53295	1.68116	1.85791	1.4515	1.57079
		1.54325	1.28255	1.03632	1.40388			1.54325	1.47945	1.56431	1.53236	1.36024	1.55851					2.19199	3.68987	2.98602	1.97154			2.19199	2.38383	1.63242	2.1195	2.12743	3.33536
		1.96504	1.55979	1.53381	1.76635			1.96504	1.54268	1.58446	1.52257	1.47878	1.63731					2.11084	2.43292	4.7938	3.70151			2.11084	1.8292	2.13126	3.07298	2.1086	2.29501
		4.43351	4.58277	3.04017	4.9647			4.43351	2.80706	4.0776	1.86855	2.23814	2.27212					2.38522	2.87414	3.38166	3.02309			2.38522	2.41738	2.42044	2.58527	2.18176	1.65698
		1.68473	1.77464	1.5186	1.676			1.68473	1.63813	1.46157	1.69443	1.54043	1.58574					1.90295	1.75471	1.97656	1.87774			1.90295	1.53984	1.60264	1.65512	1.42672	1.63132
		2.62707	1.5973	1.89864	1.44285			1.65034	1.5973	1.37237	1.22829	1.45256	1.48613					2.95083	2.00145	2.41847	3.02768			2.00295	2.00145	2.73726	2.56159	2.14701	2.22366
		1.62403	2.07263	2.01527	1.86527			1.47743	2.07263	1.90738	1.85228	1.23083	1.55191					1.53295	1.49348	1.47385	1.86065			1.45839	1.49348	1.58394	1.49802	1.58568	1.49832
		1.47945	1.4763	1.30805	1.41421			1.28255	1.4763	1.5261	1.5703	1.42108	1.49195					2.38383	4.83952	2.43098	2.93973			3.68987	4.83952	1.27498	2.14771	2.07823	1.99228
		1.54268	2.21842	1.19654	2.37855			1.55979	2.21842	1.55551	1.58014	1.50834	1.53409					1.8292	2.18044	2.13667	2.83213			2.43292	2.18044	2.69557	2.45208	2.25754	2.3112
		2.80706	4.55318	2.8307	2.31149			4.58277	4.55318	2.43627	1.98418	2.14065	2.07903					2.41738	2.84185	2.17661	1.94804			2.87414	2.84185	2.56045	1.95748	2.16064	1.60588
		1.63813	1.55556	1.57748	1.59707			1.77464	1.55556	1.42553	1.53438	1.52681	1.51514					1.53984	1.53998	1.65243	1.37578			1.75471	1.53998	1.64867	1.67571	1.54113	1.56877
		1.33948	1.37237	1.28531	1.30136			1.66162	1.89864	1.28531	1.62302	1.34215	1.48388					2.73726	2.73726	2.73726	2.63156			2.15696	2.41847	2.73726	3.39907	2.24305	1.80527
		1.88098	1.90738	1.9856	1.9484			1.47234	2.01527	1.9856	1.52993	1.1724	1.70397					1.68116	1.58394	1.7093	1.82226			1.45176	1.47385	1.7093	1.69928	1.50511	1.44873
		1.56431	1.5261	1.52041	1.38013			1.03632	1.30805	1.52041	1.37728	1.36444	1.24261					1.63242	1.27498	3.03908	11.4628			2.98602	2.43098	3.03908	2.28281	2.41869	2.55165
		1.58446	1.55551	1.5461	1.43138			1.53381	1.19654	1.5461	1.53395	1.30933	1.419					2.13126	2.69557	5.18248	4.39394			4.7938	2.13667	5.18248	2.7019	6.37379	2.57268
		4.0776	2.43627	2.76129	3.05232			3.04017	2.8307	2.76129	2.55499	1.66443	1.48913					2.42044	2.56045	2.27745	2.63527			3.38166	2.17661	2.27745	2.41907	2.023	1.75174
		1.46157	1.42553	1.60564	1.6258			1.5186	1.57748	1.60564	1.36837	1.53867	1.44792					1.60264	1.64867	1.50317	1.5754			1.97656	1.65243	1.50317	1.40005	1.5686	1.47253
		1.59148	1.22829	1.62302	1.60861			1.85124	1.44285	1.30136	1.60861	1.37898	1.66488					2.61218	2.56159	3.39907	2.72094			1.87276	3.02768	2.63156	2.72094	2.03832	2.26673
		1.81152	1.85228	1.52993	1.69651			1.61816	1.86527	1.9484	1.69651	1.64207	1.642					1.85791	1.49802	1.69928	1.53135			1.53358	1.86065	1.82226	1.53135	1.55064	1.55763
		1.53236	1.5703	1.37728	1.40959			1.40388	1.41421	1.38013	1.40959	1.38968	1.50995					2.1195	2.14771	2.28281	4.42914			1.97154	2.93973	11.4628	4.42914	2.92007	3.89167
		1.52257	1.58014	1.53395	1.83567			1.76635	2.37855	1.43138	1.83567	1.37159	1.35541					3.07298	2.45208	2.7019	2.70957			3.70151	2.83213	4.39394	2.70957	2.22828	2.14445
		1.86855	1.98418	2.55499	1.93501			4.9647	2.31149	3.05232	1.93501	2.28309	2.20007					2.58527	1.95748	2.41907	2.11409			3.02309	1.94804	2.63527	2.11409	1.77512	1.601
		1.69443	1.53438	1.36837	1.58252			1.676	1.59707	1.6258	1.58252	1.56943	1.80909					1.65512	1.67571	1.40005	1.3837			1.87774	1.37578	1.5754	1.3837	1.53912	1.50162
		1.36067	1.45256	1.34215	1.37898													2.18111	2.14701	2.24305	2.03832
		2.10214	1.23083	1.1724	1.64207													1.4515	1.58568	1.50511	1.55064
		1.36024	1.42108	1.36444	1.38968													2.12743	2.07823	2.41869	2.92007
		1.47878	1.50834	1.30933	1.37159													2.1086	2.25754	6.37379	2.22828
		2.23814	2.14065	1.66443	2.28309													2.18176	2.16064	2.023	1.77512
		1.54043	1.52681	1.53867	1.56943													1.42672	1.54113	1.5686	1.53912
		1.63418	1.48613	1.48388	1.66488													2.02852	2.22366	1.80527	2.26673
		1.56963	1.55191	1.70397	1.642													1.57079	1.49832	1.44873	1.55763
		1.55851	1.49195	1.24261	1.50995													3.33536	1.99228	2.55165	3.89167
		1.63731	1.53409	1.419	1.35541													2.29501	2.3112	2.57268	2.14445
		2.27212	2.07903	1.48913	2.20007													1.65698	1.60588	1.75174	1.601
		1.58574	1.51514	1.44792	1.80909													1.63132	1.56877	1.47253	1.50162
Fig 7g	Duration	pre	2h	8h	19h		IEI	1d	3d	5d	7d	9d	11d			Fig 7h	Duration	pre	2h	8h	19h		IEI	1d	3d	5d	7d	9d	11d
		47.4344	45.7677	46.8699	44.1814			47.4344	43.2476	36.7895	39.8898	39.2142	39.3957					45.6767	45.8922	43.6355	44.0885			45.6767	38.9598	41.6166	39.4757	41.5767	43.0928
		39.307	38.375	36.9767	40.5263			39.307	39.2816	42.0369	43.8121	41.8467	42.1289					37.32	38.713	39.3768	35.36			37.32	36.2825	39.4329	35.522	39.3333	38.702
		40.7671	37.6717	45.1298	37.8251			40.7671	39.3874	38.0295	38.8621	38.2855	38.2529					40.1969	37.8879	40.1696	40.422			40.1969	42.8435	44.7594	41.821	43.1864	37.5683
		40.0353	35.1381	38.2248	40.4027			40.0353	41.323	40.8732	41.9675	39.1365	41.4801					43.1734	39.3543	33.6444	36.7017			43.1734	44.237	44.2393	35.0473	39.9115	46.2652
		52.6359	51.3457	50.6041	53.728			52.6359	37.7858	37.9978	43.885	39.4658	39.1459					38.7074	37.595	38.6328	41.5257			38.7074	43.9679	41.4817	45.1692	41.9065	38.8812
		42.4916	43.4081	38.6276	39.5015			42.4916	39.949	39.8558	39.8472	39.7999	38.1818					39.9084	38.246	39.4002	40.9399			39.9084	41.8148	40.5202	39.2861	38.4618	37.5758
		43.2476	38.8246	41.6397	43.0411			45.7677	38.8246	37.7901	40.6026	39.0003	40.3325					38.9598	41.5044	41.6932	41.6691			45.8922	41.5044	41.6166	40.6901	39.735	54.7855
		39.2816	43.4287	44.9977	42.4015			38.375	43.4287	43.3558	42.1821	42.1949	42.1384					36.2825	36.0721	37.648	35.403			38.713	36.0721	35.6219	40.4412	34.5654	37.4439
		39.3874	38.3127	39.8859	37.8806			37.6717	38.3127	36.6189	39.0629	40.474	38.8026					42.8435	35.7615	41.3434	40.2099			37.8879	35.7615	48.7297	41.0012	41.309	44.6284
		41.323	44.244	47.1486	38.9719			35.1381	44.244	39.3967	37.3809	37.3027	40.7333					44.237	43.27	40.0487	42.2342			39.3543	43.27	42.2095	41.9815	40.0453	46.0926
		37.7858	45.7443	39.562	43.1111			51.3457	45.7443	39.452	44.4365	39.6639	42.13					43.9679	41.2885	43.6307	40.6591			37.595	41.2885	41.2623	43.8747	41.468	42.4873
		39.949	37.8673	35.9423	36.9019			43.4081	37.8673	38.2794	40.9718	39.9316	40.7541					41.8148	40.2475	40.683	39.8308			38.246	40.2475	39.037	38.0689	38.3698	41.3504
		36.7895	37.7901	37.5436	39.0384			46.8699	41.6397	37.5436	39.3847	39.7155	43.118					41.6166	41.6166	41.6166	42.2443			43.6355	41.6932	41.6166	44.8926	38.1583	45.4726
		42.0369	43.3558	42.4928	41.8491			36.9767	44.9977	42.4928	51.8275	46.6573	43.2264					39.4329	35.6219	35.2803	35.6518			39.3768	37.648	35.2803	33.0935	40.0503	41.4519
		38.0295	36.6189	37.2571	36.429			45.1298	39.8859	37.2571	38.8384	38.8976	39.3967					44.7594	48.7297	51.0449	48.2917			40.1696	41.3434	51.0449	50.1579	42.1113	44.9335
		40.8732	39.3967	40.8302	39.6566			38.2248	47.1486	40.8302	39.4145	36.4689	36.7632					44.2393	42.2095	37.147	43.4457			33.6444	40.0487	37.147	37.9237	35.4625	47.0027
		37.9978	39.452	37.5863	36.8018			50.6041	39.562	37.5863	42.2356	45.7464	45.7857					41.4817	41.2623	47.023	40.5173			38.6328	43.6307	47.023	43.9797	43.4331	44.8955
		39.8558	38.2794	37.5103	38.1868			38.6276	35.9423	37.5103	40.0931	42.466	39.4316					40.5202	39.037	40.4992	40.761			39.4002	40.683	40.4992	37.5376	39.422	44.518
		39.8898	40.6026	39.3847	40.9381			44.1814	43.0411	39.0384	40.9381	38.3893	42.0858					39.4757	40.6901	44.8926	42.6647			44.0885	41.6691	42.2443	42.6647	41.5344	42.6662
		43.8121	42.1821	51.8275	43.1194			40.5263	42.4015	41.8491	43.1194	43.7218	44.2939					35.522	40.4412	33.0935	36.4119			35.36	35.403	35.6518	36.4119	45.7144	33.5592
		38.8621	39.0629	38.8384	38.0736			37.8251	37.8806	36.429	38.0736	38.1712	38.4576					41.821	41.0012	50.1579	42.3704			40.422	40.2099	48.2917	42.3704	41.1629	39.0457
		41.9675	37.3809	39.4145	43.9049			40.4027	38.9719	39.6566	43.9049	38.1997	38.3542					35.0473	41.9815	37.9237	43.5776			36.7017	42.2342	43.4457	43.5776	43.4793	43.073
		43.885	44.4365	42.2356	41.9361			53.728	43.1111	36.8018	41.9361	36.8955	36.5018					45.1692	43.8747	43.9797	43.4746			41.5257	40.6591	40.5173	43.4746	41.0812	38.674
		39.8472	40.9718	40.0931	39.7049			39.5015	36.9019	38.1868	39.7049	36.6661	40.2616					39.2861	38.0689	37.5376	38.3269			40.9399	39.8308	40.761	38.3269	36.6651	40.6559
		39.2142	39.0003	39.7155	38.3893													41.5767	39.735	38.1583	41.5344
		41.8467	42.1949	46.6573	43.7218													39.3333	34.5654	40.0503	45.7144
		38.2855	40.474	38.8976	38.1712													43.1864	41.309	42.1113	41.1629
		39.1365	37.3027	36.4689	38.1997													39.9115	40.0453	35.4625	43.4793
		39.4658	39.6639	45.7464	36.8955													41.9065	41.468	43.4331	41.0812
		39.7999	39.9316	42.466	36.6661													38.4618	38.3698	39.422	36.6651
		39.3957	40.3325	43.118	42.0858													43.0928	54.7855	45.4726	42.6662
		42.1289	42.1384	43.2264	44.2939													38.702	37.4439	41.4519	33.5592
		38.2529	38.8026	39.3967	38.4576													37.5683	44.6284	44.9335	39.0457
		41.4801	40.7333	36.7632	38.3542													46.2652	46.0926	47.0027	43.073
		39.1459	42.13	45.7857	36.5018													38.8812	42.4873	44.8955	38.674
		38.1818	40.7541	39.4316	40.2616													37.5758	41.3504	44.518	40.6559

## Sheet: Supplementary Fig 1
Fig 1c	Distance	Normalized pressure			Fig 1d	Distance	Normalized pressure
	-1.5641	0.0124707				-5	0.000258
	-1.40769	0.0248018				-4.98789	0.000409
	-1.25128	0.00964975				-4.98154	0.000491
	-1.09487	0.104854				-4.97124	0.000628
	-0.938462	0.248312				-4.96232	0.000751
	-0.782051	0.430984				-4.96043	0.000492
	-0.625641	0.608749				-4.95609	0.000519
	-0.469231	0.789855				-4.9346	0.000662
	-0.312821	0.893569				-4.93227	0.000679
	-0.15641	0.953309				-4.92771	0.000711
	0	0.980409				-4.92075	0.000763
	0.15641	0.962697				-4.91447	0.00081
	0.312821	0.946211				-4.91211	0.000828
	0.469231	0.881543				-4.90542	0.000881
	0.625641	0.844323				-4.90268	0.000903
	0.782051	0.809452				-4.89905	0.000932
	0.938462	0.742641				-4.87745	0.001214
	1.09487	0.702905				-4.87635	0.001224
	1.25128	0.618956				-4.87377	0.001247
	1.40769	0.546234				-4.86771	0.001302
	1.5641	0.480005				-4.8656	0.001321
	1.72051	0.435413				-4.85729	0.001399
	1.87692	0.382282				-4.83663	0.001603
	2.03333	0.331312				-4.83638	0.001606
	2.18974	0.321946				-4.83507	0.001619
	2.34615	0.276509				-4.82746	0.001871
	2.50256	0.252944				-4.82734	0.001872
	2.65897	0.225641				-4.81223	0.002025
	2.81538	0.189946				-4.80966	0.001765
	2.97179	0.174906				-4.80426	0.001819
	3.12821	0.149421				-4.80359	0.001826
	3.28462	0.134573				-4.7898	0.001971
	3.44103	0.122564				-4.78948	0.001974
	3.59744	0.116355				-4.78523	0.002021
	3.75385	0.0997426				-4.78425	0.002031
	3.91026	0.0875582				-4.78393	0.002035
	4.06667	0.0786051				-4.78051	0.002073
	4.22308	0.0640735				-4.77853	0.002096
	4.37949	0.0575124				-4.77701	0.002113
	4.5359	0.053748				-4.74405	0.002508
						-4.74168	0.002523
						-4.72505	0.002638
						-4.7242	0.002644
						-4.71567	0.00271
						-4.69337	0.002903
						-4.69134	0.002922
						-4.67139	0.003121
						-4.66695	0.003168
						-4.64506	0.003418
						-4.63864	0.003496
						-4.61858	0.003753
						-4.60885	0.003886
						-4.59674	0.004057
						-4.58593	0.003868
						-4.57637	0.003968
						-4.57317	0.004002
						-4.56493	0.004093
						-4.55524	0.004204
						-4.55133	0.00425
						-4.54752	0.004296
						-4.53973	0.004392
						-4.53908	0.0044
						-4.52629	0.004565
						-4.50967	0.004792
						-4.50629	0.00484
						-4.50455	0.004865
						-4.49196	0.005376
						-4.48931	0.005388
						-4.48824	0.005393
						-4.45363	0.005589
						-4.45307	0.005592
						-4.44919	0.005618
						-4.44014	0.00568
						-4.40495	0.00596
						-4.40439	0.005965
						-4.40331	0.006019
						-4.4024	0.006028
						-4.40145	0.006038
						-4.39919	0.006062
						-4.39466	0.00611
						-4.36785	0.006413
						-4.36608	0.006141
						-4.34865	0.006324
						-4.33862	0.006634
						-4.33331	0.006664
						-4.32253	0.00673
						-4.31621	0.006773
						-4.31119	0.006808
						-4.30892	0.006825
						-4.30162	0.00688
						-4.2971	0.006916
						-4.28535	0.007015
						-4.27183	0.00714
						-4.26994	0.007158
						-4.26212	0.007248
						-4.25187	0.007355
						-4.24024	0.007485
						-4.23441	0.007552
						-4.23085	0.007594
						-4.21167	0.007833
						-4.2112	0.007839
						-4.19764	0.008019
						-4.1961	0.008041
						-4.18687	0.00817
						-4.18215	0.008238
						-4.17835	0.008293
						-4.17749	0.008306
						-4.16086	0.008558
						-4.15311	0.009216
						-4.13666	0.009484
						-4.13396	0.00953
						-4.11438	0.009876
						-4.11157	0.009791
						-4.1066	0.009791
						-4.09405	0.009798
						-4.08873	0.009802
						-4.08062	0.009813
						-4.06589	0.009839
						-4.05407	0.009868
						-4.04967	0.009881
						-4.03457	0.009931
						-4.02104	0.009986
						-4.01872	0.009996
						-4.0174	0.010002
						-4.01409	0.010017
						-3.99856	0.010097
						-3.98777	0.01016
						-3.98699	0.010164
						-3.97411	0.010248
						-3.9689	0.010284
						-3.95681	0.010373
						-3.93548	0.01055
						-3.93413	0.010479
						-3.93052	0.010482
						-3.91334	0.010507
						-3.91092	0.010512
						-3.90833	0.010518
						-3.89815	0.010544
						-3.88637	0.010582
						-3.88498	0.010587
						-3.88252	0.010596
						-3.87854	0.010612
						-3.86551	0.010669
						-3.85767	0.010709
						-3.85671	0.010714
						-3.85662	0.010714
						-3.85581	0.010719
						-3.84616	0.010773
						-3.83091	0.01087
						-3.82825	0.010889
						-3.81439	0.010991
						-3.81379	0.011049
						-3.81357	0.011052
						-3.80332	0.011189
						-3.79161	0.011352
						-3.78884	0.011391
						-3.78359	0.011467
						-3.7828	0.011479
						-3.78112	0.011504
						-3.77468	0.011599
						-3.76542	0.01162
						-3.75108	0.011683
						-3.7457	0.011709
						-3.74161	0.011729
						-3.7336	0.011771
						-3.71303	0.011891
						-3.71292	0.012051
						-3.71254	0.012052
						-3.68987	0.012124
						-3.68021	0.01216
						-3.64765	0.012308
						-3.6376	0.01236
						-3.62372	0.012438
						-3.61756	0.012475
						-3.58238	0.012703
						-3.55757	0.012882
						-3.5523	0.0127
						-3.54243	0.012585
						-3.50509	0.012173
						-3.50006	0.01212
						-3.48678	0.011982
						-3.48132	0.011927
						-3.44684	0.011592
						-3.4437	0.011563
						-3.443	0.011557
						-3.44152	0.011543
						-3.4202	0.011349
						-3.41598	0.011312
						-3.40848	0.011246
						-3.40231	0.011192
						-3.35908	0.010831
						-3.34519	0.010719
						-3.3442	0.010712
						-3.3169	0.010497
						-3.29797	0.010352
						-3.28307	0.010349
						-3.28302	0.010348
						-3.26621	0.01017
						-3.24587	0.009951
						-3.23834	0.009869
						-3.21074	0.009561
						-3.20737	0.009479
						-3.19648	0.009287
						-3.18606	0.009108
						-3.18259	0.009049
						-3.1802	0.009008
						-3.15886	0.008656
						-3.15528	0.008598
						-3.15475	0.00859
						-3.15302	0.008562
						-3.1498	0.008511
						-3.14917	0.008501
						-3.13602	0.008296
						-3.12585	0.008141
						-3.12449	0.008121
						-3.1144	0.007972
						-3.11302	0.007952
						-3.10797	0.007879
						-3.10529	0.00784
						-3.09867	0.007746
						-3.09834	0.007742
						-3.09371	0.007677
						-3.07187	0.007207
						-3.07158	0.007203
						-3.07145	0.007201
						-3.06426	0.007101
						-3.06137	0.007061
						-3.05068	0.006916
						-3.04921	0.006897
						-3.04113	0.006789
						-3.03984	0.006772
						-3.03599	0.006722
						-3.02977	0.00664
						-3.02523	0.006527
						-3.01233	0.006373
						-2.99859	0.006212
						-2.97545	0.005949
						-2.95957	0.005773
						-2.95353	0.005708
						-2.94967	0.005666
						-2.94893	0.005658
						-2.94257	0.00559
						-2.9253	0.00566
						-2.92505	0.005656
						-2.925	0.005656
						-2.88944	0.005102
						-2.88131	0.005091
						-2.87412	0.005024
						-2.85102	0.004835
						-2.85053	0.004887
						-2.8502	0.004884
						-2.84991	0.004881
						-2.83422	0.004731
						-2.82488	0.00465
						-2.81787	0.004594
						-2.80653	0.004511
						-2.79499	0.004437
						-2.79192	0.004419
						-2.78555	0.004384
						-2.76314	0.004285
						-2.75576	0.00426
						-2.75539	0.004259
						-2.75322	0.004253
						-2.75083	0.004246
						-2.74135	0.004223
						-2.72422	0.004198
						-2.7209	0.004196
						-2.71976	0.004195
						-2.71652	0.004194
						-2.71077	0.004193
						-2.68857	0.004209
						-2.68594	0.004213
						-2.67729	0.004229
						-2.67638	0.004231
						-2.65625	0.004288
						-2.65299	0.004299
						-2.63806	0.004358
						-2.63299	0.004381
						-2.62392	0.004425
						-2.60059	0.004559
						-2.59883	0.004573
						-2.59776	0.004581
						-2.59186	0.004625
						-2.58987	0.004617
						-2.58342	0.004658
						-2.56177	0.00481
						-2.55932	0.004829
						-2.54685	0.00493
						-2.54472	0.004948
						-2.529	0.005091
						-2.5268	0.005805
						-2.52394	0.005825
						-2.50477	0.005972
						-2.50231	0.005993
						-2.49651	0.006044
						-2.49141	0.006091
						-2.48645	0.006139
						-2.47275	0.006182
						-2.45845	0.006325
						-2.44978	0.00642
						-2.42907	0.006673
						-2.41654	0.006845
						-2.41653	0.006845
						-2.41652	0.006845
						-2.41644	0.006847
						-2.38247	0.007388
						-2.37462	0.007529
						-2.36165	0.008021
						-2.34696	0.008269
						-2.34068	0.00838
						-2.33567	0.008472
						-2.32344	0.008704
						-2.31977	0.008777
						-2.31639	0.008844
						-2.30654	0.009048
						-2.29805	0.00923
						-2.29659	0.009262
						-2.28373	0.009553
						-2.27335	0.009799
						-2.26044	0.01012
						-2.25251	0.010325
						-2.25098	0.010365
						-2.25086	0.010369
						-2.23271	0.010864
						-2.23173	0.010892
						-2.22282	0.011149
						-2.20991	0.011535
						-2.20842	0.01158
						-2.18532	0.012318
						-2.18521	0.011717
						-2.18502	0.011724
						-2.16834	0.012404
						-2.16046	0.012733
						-2.14941	0.013204
						-2.14642	0.013333
						-2.13642	0.013769
						-2.1294	0.01408
						-2.11362	0.014794
						-2.11347	0.014801
						-2.1081	0.015048
						-2.10451	0.015214
						-2.08553	0.016108
						-2.07783	0.016478
						-2.0735	0.016687
						-2.06546	0.016076
						-2.06306	0.016155
						-2.06226	0.01618
						-2.03285	0.017099
						-2.01001	0.017767
						-1.99691	0.018131
						-1.99309	0.018235
						-1.99219	0.018259
						-1.99095	0.018293
						-1.98492	0.018453
						-1.96924	0.018856
						-1.95154	0.019287
						-1.93779	0.019604
						-1.92312	0.019925
						-1.92095	0.019971
						-1.91088	0.020179
						-1.90616	0.020273
						-1.8939	0.020509
						-1.87621	0.020828
						-1.87022	0.020929
						-1.86558	0.021006
						-1.85315	0.021202
						-1.84947	0.021257
						-1.82957	0.021537
						-1.81996	0.021659
						-1.79685	0.02192
						-1.79336	0.021956
						-1.78891	0.021999
						-1.78318	0.020165
						-1.75294	0.017522
						-1.74177	0.017446
						-1.73778	0.01742
						-1.71774	0.017289
						-1.7134	0.017064
						-1.7127	0.017046
						-1.69077	0.015842
						-1.68598	0.015536
						-1.68485	0.015464
						-1.68066	0.015197
						-1.67975	0.015138
						-1.67488	0.017571
						-1.65668	0.016229
						-1.63856	0.014925
						-1.63825	0.01641
						-1.63751	0.016346
						-1.60504	0.013651
						-1.60358	0.013537
						-1.59493	0.012882
						-1.58864	0.012424
						-1.58744	0.012338
						-1.56233	0.010697
						-1.5516	0.010091
						-1.53759	0.009394
						-1.51207	0.00842
						-1.50828	0.008309
						-1.50317	0.008169
						-1.49947	0.00809
						-1.49191	0.00795
						-1.47497	0.007748
						-1.4648	0.007697
						-1.45355	0.007698
						-1.4422	0.007756
						-1.42397	0.007959
						-1.42161	0.007994
						-1.39729	0.008463
						-1.39249	0.008577
						-1.35598	0.00965
						-1.35344	0.009737
						-1.35255	0.009768
						-1.34277	0.010124
						-1.34103	0.010191
						-1.33417	0.01046
						-1.33301	0.010507
						-1.29306	0.01239
						-1.28477	0.012857
						-1.25591	0.014748
						-1.24436	0.015639
						-1.24335	0.017969
						-1.23002	0.019436
						-1.21682	0.021074
						-1.21143	0.021799
						-1.20686	0.022441
						-1.20327	0.022964
						-1.17945	0.026771
						-1.17918	0.026818
						-1.17477	0.027598
						-1.17037	0.028404
						-1.16737	0.02897
						-1.15595	0.031239
						-1.14916	0.03325
						-1.14106	0.035158
						-1.12972	0.038046
						-1.12553	0.039179
						-1.11999	0.040731
						-1.10419	0.045508
						-1.10234	0.046101
						-1.09931	0.047087
						-1.09083	0.049954
						-1.08856	0.050747
						-1.08033	0.053709
						-1.06733	0.058686
						-1.06166	0.060968
						-1.05158	0.065196
						-1.05054	0.065644
						-1.04018	0.070242
						-1.03421	0.073824
						-1.02994	0.075819
						-1.01861	0.081293
						-1.01426	0.08347
						-1.00763	0.086863
						-0.99107	0.095751
						-0.98742	0.097786
						-0.97678	0.103899
						-0.97632	0.104166
						-0.97263	0.106345
						-0.95683	0.116015
						-0.95624	0.119372
						-0.95459	0.120325
						-0.95207	0.121793
						-0.94279	0.127301
						-0.94079	0.128513
						-0.9387	0.129784
						-0.93447	0.135138
						-0.92797	0.13959
						-0.91484	0.148851
						-0.89321	0.1649
						-0.89295	0.165098
						-0.89004	0.167335
						-0.88378	0.172206
						-0.88348	0.17244
						-0.87776	0.176961
						-0.85212	0.198083
						-0.84445	0.204661
						-0.83695	0.211215
						-0.82776	0.220057
						-0.82437	0.223266
						-0.81875	0.228665
						-0.809	0.23819
						-0.80333	0.243825
						-0.79494	0.252313
						-0.78841	0.259028
						-0.78307	0.264602
						-0.77078	0.277657
						-0.76213	0.287075
						-0.75991	0.289514
						-0.75808	0.291537
						-0.74883	0.301883
						-0.74732	0.303583
						-0.72931	0.324378
						-0.72775	0.326219
						-0.70863	0.349205
						-0.70462	0.354144
						-0.70456	0.354211
						-0.70382	0.355125
						-0.6972	0.370171
						-0.69541	0.372276
						-0.69528	0.37243
						-0.68996	0.378709
						-0.68977	0.378938
						-0.65774	0.417788
						-0.65485	0.421378
						-0.62675	0.463461
						-0.62039	0.471005
						-0.6079	0.485972
						-0.5936	0.503341
						-0.58603	0.512624
						-0.5856	0.513152
						-0.55706	0.549154
						-0.54721	0.560083
						-0.54586	0.561576
						-0.54478	0.562777
						-0.54347	0.564238
						-0.54206	0.565802
						-0.52614	0.58356
						-0.51436	0.596724
						-0.50662	0.605404
						-0.49042	0.623595
						-0.48879	0.625434
						-0.48395	0.630884
						-0.48177	0.633337
						-0.47607	0.63606
						-0.46084	0.652608
						-0.44671	0.667946
						-0.43245	0.683396
						-0.42296	0.693657
						-0.41693	0.700161
						-0.40709	0.71077
						-0.39064	0.728464
						-0.3882	0.73108
						-0.37302	0.74732
						-0.36984	0.750715
						-0.3688	0.751831
						-0.36748	0.753238
						-0.36328	0.757709
						-0.36054	0.760631
						-0.32911	0.793894
						-0.32786	0.795211
						-0.31673	0.806899
						-0.31673	0.806899
						-0.31632	0.807325
						-0.28825	0.836549
						-0.28599	0.839783
						-0.27455	0.850873
						-0.26035	0.864517
						-0.25414	0.870442
						-0.2534	0.871148
						-0.24922	0.875115
						-0.24517	0.878946
						-0.23284	0.890542
						-0.22081	0.901744
						-0.20158	0.920244
						-0.19337	0.924988
						-0.18574	0.929312
						-0.18133	0.931779
						-0.1517	0.947604
						-0.15164	0.947639
						-0.15129	0.947816
						-0.14184	0.952592
						-0.1208	0.962757
						-0.1099	0.967762
						-0.10438	0.970228
						-0.10236	0.971121
						-0.10183	0.971355
						-0.07179	0.983838
						-0.06817	0.985251
						-0.06287	0.987275
						-0.05195	0.991314
						-0.03372	0.997628
						-0.02643	1
						-0.02152	0.995463
						-0.0175	0.995592
						0.001155	0.995929
						0.013402	0.995919
						0.036508	0.9954
						0.042262	0.99517
						0.048027	0.990224
						0.053024	0.989342
						0.053233	0.989305
						0.053591	0.98924
						0.068762	0.986284
						0.078759	0.984119
						0.093041	0.980729
						0.101192	0.978637
						0.10832	0.976714
						0.109491	0.97639
						0.110956	0.975981
						0.116505	0.9744
						0.132848	0.969436
						0.140223	0.967047
						0.162515	0.959265
						0.163615	0.958859
						0.165198	0.958271
						0.170955	0.956099
						0.172655	0.955447
						0.180139	0.952518
						0.180537	0.952359
						0.201687	0.943557
						0.212463	0.938784
						0.218911	0.935834
						0.219852	0.935398
						0.23242	0.92943
						0.239908	0.925749
						0.249321	0.910512
						0.252424	0.907929
						0.259497	0.902009
						0.284443	0.880772
						0.287986	0.877712
						0.294312	0.872223
						0.294577	0.871991
						0.295762	0.875552
						0.320373	0.847262
						0.325938	0.840828
						0.329003	0.83728
						0.339314	0.824994
						0.341989	0.821784
						0.346258	0.816665
						0.363772	0.785886
						0.377355	0.766894
						0.379493	0.763914
						0.413974	0.716195
						0.418786	0.709592
						0.42094	0.70664
						0.429752	0.694598
						0.429939	0.694341
						0.433523	0.689458
						0.464003	0.648274
						0.464526	0.647574
						0.464559	0.647529
						0.476574	0.63148
						0.480386	0.626412
						0.481691	0.624679
						0.504301	0.594864
						0.508112	0.58988
						0.530832	0.560411
						0.549407	0.536652
						0.551697	0.533744
						0.555834	0.528504
						0.56274	0.519791
						0.581279	0.496628
						0.595283	0.479355
						0.604507	0.468086
						0.617123	0.452817
						0.631725	0.435359
						0.638868	0.426904
						0.644745	0.419583
						0.65295	0.408945
						0.672435	0.384218
						0.6774	0.378038
						0.67748	0.37794
						0.691803	0.360397
						0.695048	0.356482
						0.700989	0.349369
						0.703412	0.346489
						0.710215	0.33847
						0.711538	0.336921
						0.715774	0.331988
						0.731391	0.314132
						0.742949	0.301255
						0.745122	0.298867
						0.750641	0.292737
						0.750875	0.292501
						0.751271	0.292102
						0.760852	0.282548
						0.768035	0.275499
						0.789919	0.254626
						0.798261	0.246908
						0.804307	0.241396
						0.811674	0.234773
						0.829197	0.21943
						0.838913	0.211172
						0.846197	0.205098
						0.847761	0.203806
						0.861781	0.192436
						0.868475	0.187137
						0.87088	0.185254
						0.872076	0.184322
						0.891216	0.169766
						0.907029	0.15826
						0.907754	0.157744
						0.909792	0.156297
						0.924677	0.145973
						0.932478	0.140729
						0.934671	0.139276
						0.936338	0.138177
						0.947032	0.131253
						0.974093	0.114288
						0.97906	0.111227
						0.990643	0.105911
						0.991004	0.105704
						0.991538	0.105396
						0.992288	0.104967
						1.00888	0.08772
						1.03028	0.077029
						1.0344	0.075075
						1.03655	0.074071
						1.04564	0.069917
						1.05351	0.066463
						1.08101	0.055351
						1.09616	0.049877
						1.10021	0.048493
						1.13597	0.037681
						1.13799	0.037146
						1.14387	0.035636
						1.15477	0.033014
						1.15543	0.032933
						1.15706	0.032548
						1.17526	0.028518
						1.17973	0.027609
						1.18894	0.027632
						1.19437	0.026756
						1.20953	0.024496
						1.21278	0.024046
						1.21773	0.021364
						1.2275	0.020069
						1.23517	0.019125
						1.24248	0.018281
						1.2487	0.017604
						1.25194	0.017265
						1.2697	0.015569
						1.27159	0.015403
						1.27331	0.015255
						1.27637	0.014997
						1.27877	0.014798
						1.29735	0.013398
						1.3007	0.013169
						1.3008	0.013162
						1.30136	0.013125
						1.32238	0.011837
						1.32524	0.01271
						1.32758	0.012591
						1.32763	0.012588
						1.33237	0.012352
						1.33669	0.012141
						1.33775	0.01209
						1.35384	0.011347
						1.3631	0.010943
						1.36345	0.010928
						1.3647	0.010875
						1.37301	0.01053
						1.38004	0.01025
						1.39769	0.009588
						1.40389	0.009373
						1.40415	0.009364
						1.40434	0.009357
						1.40624	0.00898
						1.40641	0.008973
						1.40964	0.008857
						1.41037	0.00883
						1.43244	0.008113
						1.43324	0.00809
						1.44523	0.007774
						1.45762	0.007509
						1.45864	0.00749
						1.46007	0.007465
						1.48258	0.00721
						1.48435	0.007202
						1.48485	0.0072
						1.48543	0.00751
						1.48751	0.007517
						1.51812	0.00778
						1.51862	0.007787
						1.51866	0.007788
						1.53893	0.008146
						1.53947	0.008157
						1.55239	0.008463
						1.55527	0.008539
						1.57302	0.009068
						1.5757	0.009157
						1.58617	0.009526
						1.58621	0.009527
						1.58639	0.009534
						1.59188	0.009741
						1.59475	0.009898
						1.60333	0.010358
						1.62677	0.011657
						1.63115	0.011906
						1.63834	0.012316
						1.63893	0.01235
						1.65216	0.013115
						1.66969	0.01414
						1.67595	0.014508
						1.68311	0.014929
						1.68564	0.015078
						1.68971	0.015317
						1.70099	0.01598
						1.71261	0.016661
						1.72087	0.017142
						1.72728	0.017513
						1.73295	0.017839
						1.74334	0.018432
						1.74982	0.018798
						1.75553	0.019118
						1.7659	0.019692
						1.77146	0.019995
						1.78025	0.018799
						1.80238	0.018989
						1.81042	0.019065
						1.84224	0.019398
						1.8439	0.019417
						1.84642	0.019445
						1.85455	0.019537
						1.85741	0.019322
						1.86289	0.019291
						1.87859	0.019194
						1.88167	0.019174
						1.89037	0.019114
						1.89432	0.019086
						1.90701	0.018991
						1.90746	0.018987
						1.90878	0.018977
						1.92908	0.018807
						1.93024	0.018797
						1.93034	0.018796
						1.93589	0.018746
						1.93634	0.018742
						1.93971	0.01871
						1.93984	0.018709
						1.94091	0.018699
						1.96301	0.018477
						1.96521	0.018454
						1.96917	0.018411
						1.98509	0.01823
						1.99012	0.01817
						1.99145	0.018154
						1.99408	0.018121
						1.99759	0.018078
						2.00702	0.017957
						2.01724	0.017821
						2.02296	0.017742
						2.02311	0.01774
						2.03048	0.017635
						2.04199	0.019955
						2.04281	0.019934
						2.04329	0.019921
						2.04683	0.019829
						2.05023	0.019739
						2.05218	0.019687
						2.05825	0.019522
						2.06001	0.019474
						2.06102	0.017895
						2.0691	0.017694
						2.09044	0.016999
						2.09633	0.016889
						2.09714	0.016156
						2.09878	0.016094
						2.1044	0.015881
						2.11047	0.015655
						2.11165	0.015611
						2.11209	0.015475
						2.12795	0.01483
						2.14006	0.014353
						2.1411	0.014313
						2.15928	0.013623
						2.16125	0.01355
						2.17721	0.012973
						2.18145	0.012823
						2.20646	0.011976
						2.20794	0.011928
						2.21437	0.01172
						2.22181	0.011485
						2.2437	0.010822
						2.24864	0.010679
						2.25153	0.010596
						2.25217	0.010578
						2.25365	0.010536
						2.26217	0.010298
						2.28869	0.009601
						2.29023	0.009562
						2.30083	0.009303
						2.30252	0.009263
						2.31253	0.00903
						2.32289	0.008797
						2.32585	0.008733
						2.34288	0.008377
						2.34801	0.008275
						2.35866	0.00807
						2.36301	0.00799
						2.38323	0.007636
						2.3952	0.007443
						2.3982	0.007396
						2.40017	0.007366
						2.41399	0.007164
						2.41859	0.0071
						2.42359	0.007032
						2.42424	0.007049
						2.42899	0.007006
						2.43064	0.006992
						2.43268	0.006974
						2.43605	0.006945
						2.45832	0.00673
						2.47395	0.006452
						2.48735	0.00623
						2.48924	0.006199
						2.50472	0.005886
						2.518	0.005924
						2.52465	0.005845
						2.53545	0.005721
						2.55928	0.005467
						2.56576	0.004954
						2.56831	0.004931
						2.58669	0.00477
						2.59458	0.004706
						2.59861	0.004674
						2.61064	0.004582
						2.63089	0.004442
						2.6348	0.004417
						2.65057	0.004324
						2.65553	0.004297
						2.66763	0.004236
						2.6829	0.004169
						2.69346	0.004129
						2.70011	0.004107
						2.70041	0.004106
						2.71805	0.00406
						2.73101	0.004036
						2.73383	0.004032
						2.73664	0.004029
						2.7453	0.004021
						2.75604	0.004017
						2.77912	0.004033
						2.7881	0.004047
						2.79018	0.004051
						2.80566	0.004091
						2.81702	0.004129
						2.81861	0.004135
						2.82722	0.004171
						2.83507	0.004207
						2.87425	0.004451
						2.87468	0.004454
						2.87533	0.004173
						2.87593	0.00418
						2.88412	0.00427
						2.8987	0.004439
						2.91878	0.004687
						2.9398	0.004968
						2.95036	0.005116
						2.9547	0.005179
						2.96223	0.005289
						2.96949	0.005378
						2.97506	0.005473
						3.00171	0.00594
						3.01099	0.006108
						3.0189	0.006255
						3.04178	0.006689
						3.04296	0.006712
						3.06081	0.007063
						3.09844	0.007835
						3.09901	0.007847
						3.10993	0.008097
						3.11063	0.008106
						3.11178	0.008121
						3.11458	0.008156
						3.12367	0.008273
						3.13284	0.008391
						3.15995	0.008747
						3.16724	0.008845
						3.17746	0.008983
						3.18957	0.009149
						3.20926	0.009424
						3.21989	0.009576
						3.23065	0.009732
						3.24129	0.009889
						3.25784	0.010139
						3.25858	0.010151
						3.26922	0.010315
						3.27254	0.010367
						3.27903	0.01047
						3.29872	0.010789
						3.3079	0.010919
						3.3138	0.010966
						3.31654	0.010988
						3.3232	0.011041
						3.33504	0.011135
						3.33713	0.011152
						3.345	0.011215
						3.35293	0.01128
						3.35311	0.011281
						3.363	0.011361
						3.36519	0.011379
						3.38209	0.011519
						3.38267	0.011523
						3.38502	0.011543
						3.40407	0.011703
						3.40947	0.011749
						3.41241	0.011775
						3.41765	0.01182
						3.41872	0.011829
						3.41919	0.011833
						3.42044	0.011844
						3.43787	0.011998
						3.44215	0.012036
						3.45356	0.01214
						3.45593	0.012162
						3.45626	0.01213
						3.45649	0.012133
						3.47918	0.01242
						3.49072	0.012569
						3.50357	0.012739
						3.51027	0.012828
						3.51464	0.012887
						3.52249	0.013599
						3.53916	0.013399
						3.53975	0.013392
						3.53994	0.013389
						3.56239	0.013128
						3.56774	0.013068
						3.57243	0.013015
						3.58477	0.013073
						3.60556	0.012919
						3.60596	0.012916
						3.60612	0.012915
						3.62044	0.012814
						3.62089	0.012811
						3.65045	0.012619
						3.65473	0.012594
						3.65549	0.012589
						3.66546	0.012532
						3.66581	0.01253
						3.66692	0.012523
						3.68617	0.012422
						3.70334	0.012343
						3.71119	0.012219
						3.71453	0.012192
						3.71473	0.01219
						3.7422	0.011986
						3.74221	0.011986
						3.74295	0.011981
						3.76192	0.011861
						3.76349	0.011852
						3.76431	0.011847
						3.7792	0.011767
						3.7862	0.011732
						3.80911	0.011636
						3.81336	0.011621
						3.81619	0.011611
						3.81743	0.011607
						3.82477	0.011585
						3.8419	0.011542
						3.85319	0.011522
						3.8563	0.011517
						3.87055	0.011503
						3.87421	0.011501
						3.89018	0.0115
						3.90537	0.011011
						3.9074	0.010978
						3.92441	0.010709
						3.92748	0.010661
						3.935	0.010548
						3.95232	0.010297
						3.95927	0.0102
						3.96479	0.010125
						3.97695	0.009965
						3.97713	0.009963
						3.97719	0.009962
						4.00209	0.009659
						4.01316	0.009534
						4.01655	0.009497
						4.0295	0.009362
						4.03939	0.009265
						4.06362	0.009049
						4.06607	0.009029
						4.06706	0.009254
						4.08147	0.009185
						4.08467	0.009172
						4.09158	0.009144
						4.12452	0.009071
						4.14151	0.008917
						4.14157	0.008917
						4.16099	0.008762
						4.17687	0.008652
						4.18523	0.0086
						4.21052	0.008464
						4.2201	0.008422
						4.22761	0.008392
						4.22895	0.008387
						4.22921	0.008386
						4.23088	0.00838
						4.25409	0.008309
						4.27267	0.008271
						4.27921	0.00771
						4.28436	0.007613
						4.30199	0.007293
						4.31297	0.007103
						4.32085	0.006971
						4.32861	0.006844
						4.33686	0.006714
						4.34804	0.006544
						4.36982	0.006234
						4.37801	0.006125
						4.39677	0.005891
						4.39904	0.005864
						4.41878	0.005642
						4.41906	0.005639
						4.42242	0.005534
						4.42631	0.005492
						4.43417	0.00541
						4.43785	0.005373
						4.46127	0.005155
						4.46925	0.005088
						4.50021	0.004863
						4.50161	0.004854
						4.50372	0.00496
						4.51604	0.004786
						4.51729	0.004769
						4.51747	0.004766
						4.51914	0.004743
						4.54034	0.004462
						4.54187	0.004442
						4.56559	0.00415
						4.575	0.004041
						4.57696	0.004019
						4.57713	0.004017
						4.57827	0.004004
						4.58618	0.003916
						4.58726	0.003904
						4.61358	0.003631
						4.63925	0.003393
						4.64015	0.003385
						4.64264	0.003363
						4.65021	0.003299
						4.65706	0.003243
						4.66223	0.003202
						4.66668	0.003168
						4.68683	0.003023
						4.70023	0.002935
						4.70789	0.002889
						4.7197	0.002822
						4.72345	0.002802
						4.72685	0.002785
						4.73992	0.002722
						4.75836	0.002645
						4.76007	0.002639
						4.76121	0.002635
						4.78014	0.002574
						4.79665	0.002426
						4.79669	0.002425
						4.79672	0.002425
						4.81197	0.002287
						4.82743	0.002291
						4.82942	0.002513
						4.83058	0.002496
						4.86354	0.001701
						4.87513	0.001546
						4.87566	0.001287
						4.87648	0.001275
						4.87948	0.001232
						4.88253	0.001189
						4.91091	0.001013
						4.92665	0.000812
						4.94572	0.000581
						4.94719	0.000564
						4.94885	0.000545
						4.95056	0.000525
						4.97429	0.000262
						4.98346	0.000165
						5	0

## Sheet: Supplementary Fig 2
Supplementary Fig 1a, 1c	Awake	1	3	5	7	9	11			Supplementary Fig 1b, 1d	Awake	1	3	5	7	9	11
		71.21	55.911	69.9583	45.3408	63.5605	60.6398					38.3866	22.2531	45.6189	43.6718	29.0682	60.0834
		28.5118	52.4339	31.1544	37.8303	14.4645	22.114					37.6912	68.1502	66.064	46.0362	49.6523	60.6398
		40.4729	35.605	42.42	39.2211	55.2156	42.1419					64.8122	35.7441	40.612	27.8164	32.9624	62.1697
		35.1878	64.1168	71.9054	42.9764	53.5466	41.0292					32.8234	47.1488	22.6704	58.5535	41.7246	78.3032
		25.3129	39.6384	74.4089	80.6676	44.5063	44.3672					49.096	60.2225	35.7441	51.0431	21.4186	23.783
		18.4979	77.886	30.1808	36.5786	31.4325	42.0028					76.217	75.9388	66.3421	35.3268	59.5271	61.6134
		54.3811	52.9903	63.6996	59.1099	60.7789	32.267					50.4868	20.0278	-	30.7371	41.1683	71.4882
		33.5188	37.6912	51.7385	46.3143	57.3018	27.3992					58.5535	42.42	62.4478	42.8373	42.8373	57.7191
		62.4478	38.6648	22.5313	31.8498	53.6857	30.1808					30.5981	41.8637	61.3352	57.0236	33.936	61.3352
		46.7316	10.5702	55.3547	56.6064	37.5522	64.5341					87.0654	75.9388	74.2698	68.1502	34.2142	46.5925
		41.8637	49.235	31.9889	62.1697	29.6245	60.0834					25.3129	41.5855	24.4784	38.1085	75.6606	39.3602
		26.1474	49.096	40.4729	44.5063	47.2879	48.2615					42.2809	37.274	41.8637	73.8526	69.6801	45.6189
		36.4395	58.1363	42.42	48.2615	75.6606	49.3741					10.0139	34.2142	-	17.8025	68.5675	41.4465
		33.936	65.9249	36.7177	32.8234	59.1099	43.8108					48.1224	48.4006	33.7969	55.0765	50.904	72.1836
		64.2559	30.5981	36.8567	35.7441	64.6732	66.4812					27.6773	39.2211	70.2364	65.7858	65.7858	52.2949
		30.0417	46.5925	42.2809	39.3602	40.751	62.8651					47.5661	70.5146	70.2364	23.3658	78.3032	46.0362
		36.5786	20.5841	11.4047	27.121	68.7065	78.8595					29.2072	33.5188	27.8164	1.25174	24.4784	32.8234
		24.0612	12.2392	37.6912	74.6871	47.8442	42.0028					56.7455	47.9833	52.573	58.1363	52.4339	48.1224
		15.8554	39.4993	27.8164	60.5007	23.9221	58.5535					33.936	15.5772	19.0542	28.6509	36.0223	30.0417
		46.4534	34.0751	25.0348	13.63	18.2197	25.3129					28.3727	35.8832	21.0014	47.2879	34.9096	77.0515
		38.943	27.3992	30.9268	22.8095	21.975	27.2601					22.8095	13.491	59.1099	67.872	23.0876	15.299
		50.765	35.605	37.5522	24.0612	37.1349	14.7427					18.637	20.4451	68.9847	49.7914	30.7371	36.5786
		55.6328	37.1349	77.7469	82.4757	26.2865	75.2434					18.4979	12.7955	7.37135	21.1405	15.1599	9.04033
		27.3992	20.8623	23.3658	17.8025	20.306	67.3157					27.5382	19.6106	66.7594	40.0556	28.5118	32.267
	NREM	1	3	5	7	9	11				NREM	1	3	5	7	9	11
		22.6704	37.6912	23.6439	45.2017	29.0682	31.8498					53.1293	68.8456	43.6718	44.2281	60.3616	25.7302
		61.057	39.4993	59.8053	52.7121	75.6606	73.9917					55.911	22.8095	24.6175	45.8971	42.6982	31.9889
		51.4604	53.9638	46.3143	49.7914	38.2476	50.4868					27.121	54.9374	52.9903	65.7858	60.6398	31.8498
		55.2156	27.6773	19.8887	49.7914	34.6314	50.3477					61.3352	47.427	73.8526	29.4854	54.3811	12.9346
		67.733	52.0167	14.8818	11.2656	50.3477	50.765					45.4798	29.3463	56.1892	38.943	67.5939	68.2893
		74.9652	14.0473	60.5007	53.2684	63.0042	51.7385					17.8025	17.6634	27.6773	57.58	31.9889	30.8762
		38.1085	38.3866	28.3727	30.1808	27.5382	61.3352					41.1683	65.0904	-	62.3088	48.5396	21.8359
		58.1363	53.2684	39.6384	41.7246	27.8164	63.1433					36.1613	51.0431	29.3463	49.7914	48.6787	33.936
		30.0417	55.2156	69.8192	59.388	36.7177	60.7789					64.2559	50.6259	28.5118	33.1015	59.6662	28.2337
		48.4006	78.9986	37.1349	33.7969	53.2684	24.6175					5.98053	10.8484	21.2796	17.6634	61.1961	47.7051
		48.6787	43.2545	61.3352	31.0153	65.5076	35.7441					67.1766	47.7051	69.1238	54.9374	17.8025	49.235
		67.733	46.0362	51.8776	47.2879	41.0292	44.5063					51.3213	56.6064	55.0765	18.637	23.5049	47.5661
		55.911	31.1544	50.765	37.4131	12.7955	42.5591					81.363	56.3282	-	73.5744	22.2531	48.5396
		59.388	22.6704	53.6857	57.1627	22.9485	43.2545					47.5661	44.9235	58.9708	35.4659	41.5855	19.4715
		23.3658	57.8581	55.0765	52.2949	29.9026	23.6439					67.733	53.8248	17.2462	18.0807	23.3658	38.8039
		63.5605	44.3672	51.7385	51.1822	50.3477	29.3463					49.6523	25.8693	23.6439	71.0709	16.5508	44.7844
		56.6064	75.1043	83.1711	69.4019	23.9221	15.0209					61.4743	54.1029	57.3018	95.2712	63.5605	51.4604
		70.7928	82.4757	53.4075	13.7691	41.1683	49.9305					36.1613	41.3074	37.5522	35.0487	42.9764	43.8108
		77.1905	55.4937	64.1168	27.8164	69.8192	25.0348					58.6926	73.7135	74.2698	61.7524	56.6064	61.8915
		45.758	57.58	67.1766	78.5814	75.2434	63.9777					65.2295	58.5535	71.21	45.8971	56.6064	15.1599
		56.6064	66.064	64.3902	68.1502	71.21	68.0111					72.0445	80.9458	32.128	17.5243	69.4019	76.9124
		38.6648	57.8581	57.9972	63.5605	55.2156	80.9458					76.7733	71.7663	19.1933	43.3936	63.5605	59.6662
		36.8567	54.3811	15.0209	12.6565	69.8192	18.0807					76.3561	79.9722	82.1975	68.0111	75.6606	84.1446
		64.6732	72.0445	70.3755	74.4089	75.1043	21.4186					68.4284	74.8261	26.7038	56.7455	66.7594	61.3352
	REM	1	3	5	7	9	11				REM	1	3	5	7	9	11
		6.11961	6.39777	6.39777	9.45758	7.37135	7.51043					8.48401	8.90125	10.7093	12.1001	10.5702	14.1864
		10.4312	8.06676	9.04033	9.45758	9.87483	3.8943					6.39777	9.04033	9.3185	8.06676	7.64951	7.37135
		8.06676	10.4312	11.2656	10.9875	6.53686	7.37135					8.06676	9.3185	6.39777	6.39777	6.39777	5.98053
		9.59666	8.20584	8.20584	7.23227	11.822	8.62309					5.84145	5.4242	3.47705	11.9611	3.8943	8.76217
		6.9541	8.34492	10.7093	8.06676	5.14604	4.86787					5.4242	10.4312	8.06676	10.0139	10.9875	7.92768
		6.53686	8.06676	9.3185	10.153	5.56328	6.25869					5.98053	6.39777	5.98053	7.09318	8.48401	7.51043
		7.51043	8.62309	7.92768	10.7093	11.6829	6.39777					8.34492	14.8818	-	6.9541	10.2921	6.67594
		8.34492	9.04033	8.62309	11.9611	14.8818	9.45758					5.28512	6.53686	8.20584	7.37135	8.48401	8.34492
		7.51043	6.11961	7.64951	8.76217	9.59666	9.04033					5.14604	7.51043	10.153	9.87483	6.39777	10.4312
		4.86787	10.4312	7.51043	9.59666	9.17942	10.8484					6.9541	13.2128	4.45063	14.1864	4.58971	5.70236
		9.45758	7.51043	6.67594	6.81502	4.86787	4.17246					7.51043	10.7093	6.39777	6.9541	6.53686	11.4047
		6.11961	4.86787	7.64951	8.20584	11.6829	7.23227					6.39777	6.11961	3.05981	7.51043	6.81502	6.81502
		7.64951	10.7093	6.81502	14.3255	11.5438	8.06676					8.62309	9.45758	-	8.62309	9.17942	10.0139
		6.67594	11.4047	9.59666	10.0139	17.9416	12.9346					4.31154	6.67594	7.23227	9.45758	7.51043	8.34492
		12.3783	11.5438	8.06676	11.9611	5.4242	9.87483					4.58971	6.9541	12.5174	16.1335	10.8484	8.90125
		6.39777	9.04033	5.98053	9.45758	8.90125	7.7886					2.78164	3.61613	6.11961	5.56328	5.14604	9.17942
		6.81502	4.31154	5.4242	3.47705	7.37135	6.11961					9.3185	12.3783	14.8818	3.47705	11.9611	15.7163
		5.14604	5.28512	8.90125	11.5438	10.9875	8.06676					7.09318	10.7093	9.87483	6.81502	4.58971	8.06676
		6.9541	5.00695	8.06676	11.6829	6.25869	16.4117					7.37135	10.7093	6.67594	9.59666	7.37135	8.06676
		7.7886	8.34492	7.7886	7.7886	6.53686	10.7093					6.39777	5.56328	7.7886	6.81502	8.48401	7.7886
		4.45063	6.53686	4.68293	9.04033	6.81502	4.72879					5.14604	5.56328	8.76217	14.6036	7.51043	7.7886
		10.5702	6.53686	4.45063	12.3783	7.64951	4.31154					4.58971	7.7886	11.822	6.81502	5.70236	3.75522
		7.51043	8.48401	7.23227	4.86787	3.8943	6.67594					5.14604	7.23227	10.4312	10.8484	9.17942	6.81502
		7.92768	7.09318	6.25869	7.7886	4.58971	11.2656					4.03338	5.56328	6.53686	3.19889	4.72879	6.39777

## Sheet: Supplementary Fig 3
Supplementary Fig 2a	Normal	pre	2h	8h	19h		1	3	5	7			Supplementary Fig 2b	AD	pre	2h	8h	19h		1	3	5	7
	T-S	0.0845467	0.0687573	0.0827327	0.0835858		0.0845467	0.103747	0.121795	0.121795				T-S	0.0986915	0.104554	0.111707	0.0980825		0.0986915	0.0715059	0.116324	0.088316
		0.203062	0.233018	0.290887	0.271104		0.203062	0.252986	0.227447	0.211717					0.0897274	0.0732054	0.0879506	0.0924938		0.0897274	0.0535945	0.0533848	0.0612618
		0.187998	0.164407	0.182029	0.190732		0.187998	0.193302	0.195164	0.179406					0.131239	0.146881	0.144755	0.0943159		0.131239	0.0405279	0.083691	0.0610478
		0.122877	0.136984	0.119546	0.157677		0.122877	0.121861	0.11458	0.129865					0.132381	0.121184	0.125498	0.120688		0.132381	0.109979	0.11657	0.140887
		0.202678	0.156774	0.140833	0.141793		0.202678	0.129528	0.119918	0.163298					0.124776	0.136448	0.112233	0.126954		0.124776	0.115858	0.133766	0.127138
		0.161176	0.213305	0.165821	0.159642		0.161176	0.172417	0.157296	0.182251					0.0990307	0.0257929	0.0918083	0.121432		0.0990307	0.121832	0.105592	0.113685
		0.103747	0.101019	0.101569	0.105349		0.0687573	0.101019	0.111939	0.13524					0.0715059	0.117027	0.119555	0.0904182		0.104554	0.117027	0.122938	0.13566
		0.252986	0.289386	0.288813	0.27707		0.233018	0.289386	0.254191	0.233564					0.0535945	0.0911107	0.058147	0.105361		0.0732054	0.0911107	0.0696193	0.0795807
		0.193302	0.184705	0.185847	0.176152		0.164407	0.184705	0.178855	0.177312					0.0405279	0.0676124	0.0433973	0.033566		0.146881	0.0676124	0.103376	0.072605
		0.121861	0.120492	0.137178	0.13192		0.136984	0.120492	0.123365	0.132745					0.109979	0.110893	0.125244	0.125394		0.121184	0.110893	0.113925	0.125388
		0.129528	0.155145	0.222928	0.168823		0.156774	0.155145	0.171634	0.184811					0.115858	0.122249	0.107987	0.152059		0.136448	0.122249	0.11437	0.120688
		0.172417	0.11511	0.140132	0.220914		0.213305	0.11511	0.168913	0.141653					0.121832	0.110373	0.114165	0.0931495		0.0257929	0.110373	0.110651	0.119739
		0.121795	0.111939	0.105125	0.11029		0.0827327	0.101569	0.105125	0.12786					0.116324	0.122938	0.134288	0.115663		0.111707	0.119555	0.134288	0.0671431
		0.227447	0.254191	0.275651	0.296722		0.290887	0.288813	0.275651	0.26291					0.0533848	0.0696193	0.0970968	0.0453039		0.0879506	0.058147	0.0970968	0.109316
		0.195164	0.178855	0.165361	0.160016		0.182029	0.185847	0.165361	0.16885					0.083691	0.103376	0.0717035	0.0543219		0.144755	0.0433973	0.0717035	0.100781
		0.11458	0.123365	0.133955	0.139682		0.119546	0.137178	0.133955	0.139949					0.11657	0.113925	0.104856	0.114463		0.125498	0.125244	0.104856	0.123541
		0.119918	0.171634	0.12628	0.13839		0.140833	0.222928	0.12628	0.211207					0.133766	0.11437	0.0909184	0.115485		0.112233	0.107987	0.0909184	0.107647
		0.157296	0.168913	0.17914	0.208302		0.165821	0.140132	0.17914	0.189938					0.105592	0.110651	0.108429	0.123208		0.0918083	0.114165	0.108429	0.116939
		0.121795	0.13524	0.12786	0.115942		0.0835858	0.105349	0.11029	0.115942					0.088316	0.13566	0.0671431	0.121427		0.0980825	0.0904182	0.115663	0.121427
		0.211717	0.233564	0.26291	0.250703		0.271104	0.27707	0.296722	0.250703					0.0612618	0.0795807	0.109316	0.0560187		0.0924938	0.105361	0.0453039	0.0560187
		0.179406	0.177312	0.16885	0.165068		0.190732	0.176152	0.160016	0.165068					0.0610478	0.072605	0.100781	0.0585254		0.0943159	0.033566	0.0543219	0.0585254
		0.129865	0.132745	0.139949	0.131948		0.157677	0.13192	0.139682	0.131948					0.140887	0.125388	0.123541	0.125049		0.120688	0.125394	0.114463	0.125049
		0.163298	0.184811	0.211207	0.187226		0.141793	0.168823	0.13839	0.187226					0.127138	0.120688	0.107647	0.110322		0.126954	0.152059	0.115485	0.110322
		0.182251	0.141653	0.189938	0.160377		0.159642	0.220914	0.208302	0.160377					0.113685	0.119739	0.116939	0.120662		0.121432	0.0931495	0.123208	0.120662
	Normal	pre	2h	8h	19h		1	3	5	7				AD	pre	2h	8h	19h		1	3	5	7
	T-F	0.172049	0.18226	0.225179	0.212092		0.172049	0.240121	0.243321	0.25429				T-F	0.16143	0.17092	0.184305	0.17523		0.16143	0.122603	0.187014	0.144446
		0.395693	0.425858	0.42993	0.448702		0.395693	0.469509	0.525902	0.528016					0.110888	0.0990241	0.126603	0.148348		0.110888	0.0888472	0.117053	0.11426
		0.397854	0.264921	0.29958	0.303816		0.397854	0.322733	0.339272	0.280135					0.176888	0.205627	0.203006	0.162972		0.176888	0.071745	0.160679	0.146319
		0.259943	0.318609	0.337956	0.355967		0.259943	0.260221	0.268944	0.290558					0.222082	0.185756	0.201809	0.207979		0.222082	0.184529	0.197296	0.192961
		0.309158	0.387047	0.299152	0.409749		0.309158	0.187126	0.441508	0.462047					0.194487	0.216372	0.187956	0.227497		0.194487	0.201163	0.206591	0.197022
		0.205108	0.262848	0.397947	0.298312		0.205108	0.1765	0.313235	0.518561					0.167271	0.0282065	0.175521	0.213257		0.167271	0.201816	0.212708	0.243955
		0.240121	0.232229	0.219636	0.222259		0.18226	0.232229	0.245464	0.279377					0.122603	0.199706	0.215483	0.180181		0.17092	0.199706	0.198031	0.225939
		0.469509	0.426196	0.432914	0.468976		0.425858	0.426196	0.407894	0.369777					0.0888472	0.142113	0.0985848	0.192922		0.0990241	0.142113	0.0995784	0.126834
		0.322733	0.280749	0.291839	0.306146		0.264921	0.280749	0.279899	0.287065					0.071745	0.1122	0.0759076	0.0570596		0.205627	0.1122	0.178423	0.146442
		0.260221	0.31638	0.297272	0.318131		0.318609	0.31638	0.328691	0.3358					0.184529	0.184946	0.210149	0.21372		0.185756	0.184946	0.186467	0.198317
		0.187126	0.359926	0.373241	0.375103		0.387047	0.359926	0.342396	0.392509					0.201163	0.189996	0.190835	0.270741		0.216372	0.189996	0.192926	0.20531
		0.1765	0.289745	0.386698	0.38104		0.262848	0.289745	0.245537	0.207667					0.201816	0.192407	0.199548	0.202423		0.0282065	0.192407	0.211041	0.224294
		0.243321	0.245464	0.245168	0.25507		0.225179	0.219636	0.245168	0.247493					0.187014	0.198031	0.223621	0.205614		0.184305	0.215483	0.223621	0.0941802
		0.525902	0.407894	0.404179	0.417238		0.42993	0.432914	0.404179	0.392833					0.117053	0.0995784	0.141141	0.0872985		0.126603	0.0985848	0.141141	0.16452
		0.339272	0.279899	0.289901	0.317624		0.29958	0.291839	0.289901	0.29011					0.160679	0.178423	0.122672	0.10007		0.203006	0.0759076	0.122672	0.209174
		0.268944	0.328691	0.349508	0.338541		0.337956	0.297272	0.349508	0.284354					0.197296	0.186467	0.173166	0.195278		0.201809	0.210149	0.173166	0.201582
		0.441508	0.342396	0.245948	0.259375		0.299152	0.373241	0.245948	0.384626					0.206591	0.192926	0.175226	0.214642		0.187956	0.190835	0.175226	0.184261
		0.313235	0.245537	0.221942	0.219953		0.397947	0.386698	0.221942	0.201599					0.212708	0.211041	0.22267	0.220729		0.175521	0.199548	0.22267	0.230261
		0.25429	0.279377	0.247493	0.224995		0.212092	0.222259	0.25507	0.224995					0.144446	0.225939	0.0941802	0.217588		0.17523	0.180181	0.205614	0.217588
		0.528016	0.369777	0.392833	0.371924		0.448702	0.468976	0.417238	0.371924					0.11426	0.126834	0.16452	0.106959		0.148348	0.192922	0.0872985	0.106959
		0.280135	0.287065	0.29011	0.27373		0.303816	0.306146	0.317624	0.27373					0.146319	0.146442	0.209174	0.132835		0.162972	0.0570596	0.10007	0.132835
		0.290558	0.3358	0.284354	0.317206		0.355967	0.318131	0.338541	0.317206					0.192961	0.198317	0.201582	0.212129		0.207979	0.21372	0.195278	0.212129
		0.462047	0.392509	0.384626	0.281117		0.409749	0.375103	0.259375	0.281117					0.197022	0.20531	0.184261	0.202868		0.227497	0.270741	0.214642	0.202868
		0.518561	0.207667	0.201599	0.351263		0.298312	0.38104	0.219953	0.351263					0.243955	0.224294	0.230261	0.236753		0.213257	0.202423	0.220729	0.236753
Supplementary Fig 2c	AD+TUS1	pre	2h	8h	19h		1	3	5	7			Supplementary Fig 2d	AD+TUS2	pre	2h	8h	19h		1	3	5	7
	T-S	0.117824	0.0933279	0.068474	0.0776799		0.117824	0.0753372	0.0751225	0.0699599				T-S	0.0941336	0.105951	0.120001	0.12007		0.0941336	0.132991	0.172721	0.187268
		0.114045	0.129503	0.119181	0.120834		0.114045	0.119231	0.109853	0.110516					0.133542	0.116354	0.104349	0.125572		0.133542	0.0876775	0.0759805	0.0857582
		0.0736953	0.088933	0.098461	0.126598		0.0736953	0.0825386	0.126757	0.150279					0.103656	0.120607	0.11427	0.117071		0.103656	0.103894	0.0914555	0.0825078
		0.11765	0.0986835	0.129887	0.0786341		0.11765	0.103861	0.126894	0.106718					0.103549	0.101078	0.083108	0.0937516		0.103549	0.0897047	0.0988937	0.100374
		0.0588228	0.0745911	0.0692935	0.0632544		0.0588228	0.0402277	0.053737	0.0536504					0.13028	0.125789	0.120112	0.123181		0.13028	0.125614	0.128591	0.122371
		0.0856709	0.113533	0.108745	0.108578		0.0856709	0.0939468	0.0914273	0.106878					0.11435	0.125449	0.113786	0.12241		0.11435	0.0877561	0.0752636	0.120275
		0.0753372	0.10021	0.121489	0.0917835		0.0933279	0.10021	0.0887033	0.0728635					0.132991	0.144106	0.151635	0.160232		0.105951	0.144106	-	0.20547
		0.119231	0.120193	0.138201	0.121395		0.129503	0.120193	0.136236	0.143347					0.0876775	0.0780364	0.0894831	0.0863378		0.116354	0.0780364	0.10133	0.105644
		0.0825386	0.0930484	0.133084	0.161285		0.088933	0.0930484	0.159254	0.157836					0.103894	0.100225	0.0720576	0.0880319		0.120607	0.100225	0.0825395	0.0735808
		0.103861	0.129518	0.122006	0.15774		0.0986835	0.129518	0.176055	0.134449					0.0897047	0.090222	0.0949906	0.102248		0.101078	0.090222	0.0786556	0.0844135
		0.0402277	0.0550464	0.0637846	0.0599408		0.0745911	0.0550464	0.0488888	0.0670425					0.125614	0.0914726	0.113551	0.107892		0.125789	0.0914726	0.123506	0.103869
		0.0939468	0.10521	0.0928966	0.0948757		0.113533	0.10521	0.0948515	0.123636					0.0877561	0.096834	0.110533	0.0834512		0.125449	0.096834	0.0940666	0.120722
		0.0751225	0.0887033	0.100107	0.0815361		0.068474	0.121489	0.100107	0.0863966					0.172721	-	-	0.202605		0.120001	0.151635	-	0.207614
		0.109853	0.136236	0.131198	0.128613		0.119181	0.138201	0.131198	0.13085					0.0759805	0.10133	0.0845119	0.0872211		0.104349	0.0894831	0.0845119	0.10498
		0.126757	0.159254	0.172052	0.20045		0.098461	0.133084	0.172052	0.173521					0.0914555	0.0825395	0.0503897	0.0620199		0.11427	0.0720576	0.0503897	0.0169492
		0.126894	0.176055	0.137834	0.129438		0.129887	0.122006	0.137834	0.140624					0.0988937	0.0786556	0.0841005	0.0850498		0.083108	0.0949906	0.0841005	0.0923491
		0.053737	0.0488888	0.0455144	0.0563649		0.0692935	0.0637846	0.0455144	0.0799485					0.128591	0.123506	0.14764	0.118969		0.120112	0.113551	0.14764	0.108428
		0.0914273	0.0948515	0.113916	0.11941		0.108745	0.0928966	0.113916	0.105622					0.0752636	0.0940666	0.136934	0.09165		0.113786	0.110533	0.136934	0.146523
		0.0699599	0.0728635	0.0863966	0.0738295		0.0776799	0.0917835	0.0815361	0.0738295					0.187268	0.20547	0.207614	0.216186		0.12007	0.160232	0.202605	0.216186
		0.110516	0.143347	0.13085	0.138238		0.120834	0.121395	0.128613	0.138238					0.0857582	0.105644	0.10498	0.0855838		0.125572	0.0863378	0.0872211	0.0855838
		0.150279	0.157836	0.173521	0.135687		0.126598	0.161285	0.20045	0.135687					0.0825078	0.0735808	0.0169492	0.0692071		0.117071	0.0880319	0.0620199	0.0692071
		0.106718	0.134449	0.140624	0.142801		0.0786341	0.15774	0.129438	0.142801					0.100374	0.0844135	0.0923491	0.0984767		0.0937516	0.102248	0.0850498	0.0984767
		0.0536504	0.0670425	0.0799485	0.0682622		0.0632544	0.0599408	0.0563649	0.0682622					0.122371	0.103869	0.108428	0.122163		0.123181	0.107892	0.118969	0.122163
		0.106878	0.123636	0.105622	0.115364		0.108578	0.0948757	0.11941	0.115364					0.120275	0.120722	0.146523	0.122102		0.12241	0.0834512	0.09165	0.122102
	AD+TUS1	pre	2h	8h	19h		1	3	5	7				AD+TUS2	pre	2h	8h	19h		1	3	5	7
	T-F	0.199861	0.1278	0.110393	0.126575		0.199861	0.142935	0.131559	0.126248				T-F	0.137649	0.164978	0.207132	0.190492		0.137649	0.191346	0.295489	0.327572
		0.205376	0.215913	0.22904	0.228773		0.205376	0.2263	0.23147	0.226519					0.166019	0.153044	0.175832	0.221077		0.166019	0.133475	0.111889	0.106644
		0.155436	0.155588	0.200209	0.241111		0.155436	0.19725	0.294208	0.311761					0.177439	0.227058	0.202567	0.231998		0.177439	0.190292	0.166266	0.173945
		0.173048	0.130117	0.137726	0.0964607		0.173048	0.102776	0.208191	0.129864					0.146502	0.176122	0.168742	0.168588		0.146502	0.149985	0.153085	0.146211
		0.102957	0.105879	0.0955143	0.0974244		0.102957	0.0942848	0.108203	0.117856					0.174722	0.141569	0.173645	0.156218		0.174722	0.172236	0.14446	0.151793
		0.177615	0.188505	0.165195	0.178045		0.177615	0.164621	0.181897	0.190024					0.182133	0.204558	0.200214	0.198062		0.182133	0.143326	0.116288	0.17123
		0.142935	0.146947	0.198364	0.131046		0.1278	0.146947	0.113115	0.110259					0.191346	0.235011	0.242153	0.271864		0.164978	0.235011	-	0.317038
		0.2263	0.21294	0.225144	0.216197		0.215913	0.21294	0.219415	0.234211					0.133475	0.148015	0.17023	0.171264		0.153044	0.148015	0.156931	0.132742
		0.19725	0.193387	0.233954	0.266292		0.155588	0.193387	0.284431	0.279765					0.190292	0.195097	0.163038	0.187141		0.227058	0.195097	0.165322	0.171793
		0.102776	0.167543	0.169254	0.192008		0.130117	0.167543	0.212411	0.148243					0.149985	0.162233	0.17151	0.195185		0.176122	0.162233	0.156845	0.148873
		0.0942848	0.0927246	0.101252	0.0907514		0.105879	0.0927246	0.0894916	0.122179					0.172236	0.119565	0.156677	0.150217		0.141569	0.119565	0.160065	0.137372
		0.164621	0.184972	0.166712	0.163402		0.188505	0.184972	0.165983	0.173265					0.143326	0.144712	0.149849	0.135393		0.204558	0.144712	0.118746	0.163484
		0.131559	0.113115	0.113378	0.124966		0.110393	0.198364	0.113378	0.128553					0.295489	-	-	0.29994		0.207132	0.242153	-	0.285526
		0.23147	0.219415	0.232898	0.236289		0.22904	0.225144	0.232898	0.222065					0.111889	0.156931	0.130654	0.149484		0.175832	0.17023	0.130654	0.12571
		0.294208	0.284431	0.330905	0.378953		0.200209	0.233954	0.330905	0.322818					0.166266	0.165322	0.155344	0.140821		0.202567	0.163038	0.155344	0.069214
		0.208191	0.212411	0.177057	0.129594		0.137726	0.169254	0.177057	0.17919					0.153085	0.156845	0.161413	0.138042		0.168742	0.17151	0.161413	0.176054
		0.108203	0.0894916	0.10641	0.0798463		0.0955143	0.101252	0.10641	0.128423					0.14446	0.160065	0.187172	0.189998		0.173645	0.156677	0.187172	0.139606
		0.181897	0.165983	0.169426	0.207562		0.165195	0.166712	0.169426	0.167029					0.116288	0.118746	0.13306	0.139114		0.200214	0.149849	0.13306	0.202996
		0.126248	0.110259	0.128553	0.117705		0.126575	0.131046	0.124966	0.117705					0.327572	0.317038	0.285526	0.339728		0.190492	0.271864	0.29994	0.339728
		0.226519	0.234211	0.222065	0.272232		0.228773	0.216197	0.236289	0.272232					0.106644	0.132742	0.12571	0.11786		0.221077	0.171264	0.149484	0.11786
		0.311761	0.279765	0.322818	0.238672		0.241111	0.266292	0.378953	0.238672					0.173945	0.171793	0.069214	0.16984		0.231998	0.187141	0.140821	0.16984
		0.129864	0.148243	0.17919	0.13957		0.0964607	0.192008	0.129594	0.13957					0.146211	0.148873	0.176054	0.187598		0.168588	0.195185	0.138042	0.187598
		0.117856	0.122179	0.128423	0.119235		0.0974244	0.0907514	0.0798463	0.119235					0.151793	0.137372	0.139606	0.181813		0.156218	0.150217	0.189998	0.181813
		0.190024	0.173265	0.167029	0.218265		0.178045	0.163402	0.207562	0.218265					0.17123	0.163484	0.202996	0.2063		0.198062	0.135393	0.139114	0.2063

## Sheet: Supplementary Fig 4
Supplementary Fig 3a	TUS1-Theta	pre	2h	8h	19h
	1d	0.703892	0.334358	0.70411	0.86782
	3d	0.133622	0.00660094	0.582274	0.109171
Supplementary Fig 3b	TUS2-Theta	pre	2h	8h	19h
	1d	0.537119	0.250372	0.453558	0.97787
	3d	0.311508	0.809274	0.156477	0.260609
Supplementary Fig 3c	TUS1-Gamma	pre	2h	8h	19h
	1d	0.387821	0.65231	0.46641	0.867253
	3d	0.0948871	0.189788	0.905159	0.947442
Supplementary Fig 3d	TUS2-Gamma	pre	2h	8h	19h
	1d	0.904226	0.868487	0.150538	0.133523
	3d	0.554399	0.335678	0.125378	0.193124

[truncated: 4 more sheets: Supplementary Fig 5, Supplementary Fig 6, Supplementary Fig 7, Supplementary Fig 8]
